# Supplementary material for: 2-[4-(Carbazol-9-yl)phen­yl]-1,3-diethyl-1,3-di­phenyl­guanidine
Source: Acta Crystallogr Sect E Struct Rep Online. 2013 Jun 8;69(Pt 7):o1066. doi: 10.1107/S1600536813014517 (PMC3772493; doi:10.1107/S1600536813014517)
Supplement: Supplementary file 1 [file e-69-o1066-sup1.cif]

##############################################################################
#                                                                            #
# This CIF contains the data in a paper accepted for publication in          #
# Acta Crystallographica Section E. It conforms to the requirements of       #
# Notes for Authors for Acta Crystallographica Section E, and has been       #
# peer reviewed under the auspices of the IUCr Commission on Journals.       #
#                                                                            #
# Full details of the Crystallographic Information File format               #
# are given in the paper "The Crystallographic Information File (CIF):       #
# a New Standard Archive File for Crystallography" by S. R. Hall, F. H.      #
# Allen and I. D. Brown [Acta Cryst. (1991), A47, 655-685].                  #
#                                                                            #
# The current version of the core CIF dictionary is obtainable from          #
# ftp://ftp.iucr.org/pub/cif_core.dic.                                       #
#                                                                            #
# Software is freely available for graphical display of the structure(s)     #
# in this CIF. For information consult the CIF software page                 #
# http://www.iucr.org/resources/cif/software.                                #
#                                                                            #
# This file may be used for bona fide research purposes within the           #
# scientific community so long as proper attribution is given to the journal # 
# article from which it was obtained.                                        #
#                                                                            #
##############################################################################
data_I
_audit_creation_method     SHELXL97
_chemical_name_systematic
;
2-[4-(Carbazol-9-yl)phenyl]-1,3-diethyl-1,3-diphenylguanidine
;
_chemical_name_common     ?
_chemical_formula_moiety     'C35 H32 N4'
_chemical_formula_sum     'C35 H32 N4'
_chemical_formula_iupac     'C35 H32 N4'
_chemical_formula_weight     508.65
_chemical_melting_point     ?
_symmetry_cell_setting     orthorhombic
_symmetry_space_group_name_H-M     'P 21 21 21'
_symmetry_space_group_name_Hall     'P 2ac 2ab'
loop_
    _symmetry_equiv_pos_as_xyz
    'x, y, z'
    '-x+1/2, -y, z+1/2'
    'x+1/2, -y+1/2, -z'
    '-x, y+1/2, -z+1/2'
_cell_length_a     9.4741(2)
_cell_length_b     15.9500(6)
_cell_length_c     17.9102(8)
_cell_angle_alpha     90.00
_cell_angle_beta     90.00
_cell_angle_gamma     90.00
_cell_volume     2706.45(17)
_cell_formula_units_Z     4
_cell_measurement_reflns_used     33481
_cell_measurement_theta_min     0.41
_cell_measurement_theta_max     27.87
_cell_measurement_temperature     100(2)
_exptl_crystal_description     block
_exptl_crystal_colour     colorless
_exptl_crystal_size_max     0.19
_exptl_crystal_size_mid     0.15
_exptl_crystal_size_min     0.12
_exptl_crystal_density_diffrn     1.248
_exptl_crystal_density_meas     ?
_exptl_crystal_density_method     'not measured'
_exptl_crystal_F_000     1080
_exptl_absorpt_coefficient_mu     0.074
_exptl_absorpt_correction_type     ?
_exptl_absorpt_process_details     ?
_exptl_absorpt_correction_T_min     ?
_exptl_absorpt_correction_T_max     ?
_exptl_special_details     ?
_diffrn_ambient_temperature     100(2)
_diffrn_radiation_type     MoK\a
_diffrn_radiation_wavelength     0.71073
_diffrn_radiation_source     'sealed tube'
_diffrn_radiation_monochromator     graphite
_diffrn_measurement_device_type     'Bruker-Nonius KappaCCD'
_diffrn_measurement_method     '\f scans, and \w scans'
_diffrn_detector_area_resol_mean     ?
_diffrn_reflns_number     6390
_diffrn_reflns_av_R_equivalents     0.0323
_diffrn_reflns_av_sigmaI/netI     0.0433
_diffrn_reflns_theta_min     2.75
_diffrn_reflns_theta_max     27.87
_diffrn_reflns_theta_full     27.87
_diffrn_measured_fraction_theta_max     0.990
_diffrn_measured_fraction_theta_full     0.990
_diffrn_reflns_limit_h_min     -12
_diffrn_reflns_limit_h_max     12
_diffrn_reflns_limit_k_min     -20
_diffrn_reflns_limit_k_max     20
_diffrn_reflns_limit_l_min     -23
_diffrn_reflns_limit_l_max     23
_diffrn_standards_number     0
_diffrn_standards_interval_count     0
_diffrn_standards_interval_time     0
_diffrn_standards_decay_%     ?
_refine_special_details
;
Refinement of <i>F</i>^2^ against ALL reflections. The weighted <i>R</i>-factor
<i>wR</i> and goodness of fit <i>S</i> are based on <i>F</i>^2^, conventional
<i>R</i>-factors <i>R</i> are based on <i>F</i>, with <i>F</i> set to zero for
negative <i>F</i>^2^. The threshold expression of <i>F</i>^2^ >
\s(<i>F</i>^2^) is used only for calculating <i>R</i>-factors(gt) <i>etc</i>.
and is not relevant to the choice of reflections for refinement.
<i>R</i>-factors based on <i>F</i>^2^ are statistically about twice as large
as those based on <i>F</i>, and <i>R</i>- factors based on ALL data will be
even larger.
;
_reflns_number_total     3588
_reflns_number_gt     3109
_reflns_threshold_expression     I>2\s(I)
_refine_ls_structure_factor_coef     Fsqd
_refine_ls_matrix_type     full
_refine_ls_R_factor_all     0.0504
_refine_ls_R_factor_gt     0.0384
_refine_ls_wR_factor_gt     0.0809
_refine_ls_wR_factor_ref     0.0857
_refine_ls_goodness_of_fit_ref     1.035
_refine_ls_restrained_S_all     1.035
_refine_ls_number_reflns     3588
_refine_ls_number_parameters     354
_refine_ls_number_restraints     0
_refine_ls_hydrogen_treatment     constr
_refine_ls_weighting_scheme     calc
_refine_ls_weighting_details
         'calc w=1/[\s^2^(Fo^2^)+(0.0341P)^2^+0.8137P] where P=(Fo^2^+2Fc^2^)/3'
_atom_sites_solution_hydrogens     difmap
_atom_sites_solution_primary     direct
_atom_sites_solution_secondary     difmap
_refine_ls_shift/su_max     0.000
_refine_ls_shift/su_mean     0.000
_refine_diff_density_max     0.181
_refine_diff_density_min     -0.197
_refine_ls_extinction_method     none
loop_
    _atom_type_symbol
    _atom_type_description
    _atom_type_scat_dispersion_real
    _atom_type_scat_dispersion_imag
    _atom_type_scat_source
    N N 0.0061 0.0033 'International Tables Vol C Tables 4.2.6.8 and 6.1.1.4'
    C C 0.0033 0.0016 'International Tables Vol C Tables 4.2.6.8 and 6.1.1.4'
    H H 0.0000 0.0000 'International Tables Vol C Tables 4.2.6.8 and 6.1.1.4'
_computing_data_collection     'COLLECT (Hooft, 2004)'
_computing_cell_refinement     'SCALEPACK (Otwinowski & Minor, 1997)'
_computing_data_reduction     'SCALEPACK (Otwinowski & Minor, 1997)'
_computing_structure_solution     'SHELXS97 (Sheldrick, 2008)'
_computing_structure_refinement     'SHELXL97 (Sheldrick, 2008)'
_computing_molecular_graphics     'DIAMOND (Brandenburg & Putz, 2005)'
_computing_publication_material     'SHELXL97 (Sheldrick, 2008)'
loop_
    _atom_site_type_symbol
    _atom_site_label
    _atom_site_fract_x
    _atom_site_fract_y
    _atom_site_fract_z
    _atom_site_U_iso_or_equiv
    _atom_site_adp_type
    _atom_site_calc_flag
    _atom_site_refinement_flags
    _atom_site_occupancy
    _atom_site_symmetry_multiplicity
    _atom_site_disorder_assembly
    _atom_site_disorder_group
    C C1 0.2398(2) 0.01022(12) 0.15167(10) 0.0136(4) Uani d . 1 1 . .
    N N1 0.21769(17) 0.08232(11) 0.19605(9) 0.0142(3) Uani d . 1 1 . .
    C C2 0.0991(2) 0.07985(13) 0.24863(11) 0.0184(4) Uani d . 1 1 . .
    H H2A 0.1373 0.0796 0.3001 0.022 Uiso calc R 1 1 . .
    H H2B 0.0474 0.0265 0.2413 0.022 Uiso calc R 1 1 . .
    C C3 -0.0054(2) 0.15231(15) 0.24149(13) 0.0234(5) Uani d . 1 1 . .
    H H3A 0.0455 0.2057 0.2445 0.035 Uiso calc R 1 1 . .
    H H3B -0.0747 0.1492 0.2820 0.035 Uiso calc R 1 1 . .
    H H3C -0.0542 0.1486 0.1933 0.035 Uiso calc R 1 1 . .
    C C4 0.3269(2) 0.14186(13) 0.20511(11) 0.0150(4) Uani d . 1 1 . .
    C C5 0.3325(2) 0.19439(14) 0.26785(12) 0.0217(5) Uani d . 1 1 . .
    H H5A 0.2611 0.1910 0.3050 0.026 Uiso calc R 1 1 . .
    C C6 0.4426(3) 0.25155(14) 0.27582(13) 0.0253(5) Uani d . 1 1 . .
    H H6A 0.4451 0.2872 0.3183 0.030 Uiso calc R 1 1 . .
    C C7 0.5483(2) 0.25736(14) 0.22300(13) 0.0249(5) Uani d . 1 1 . .
    H H7A 0.6245 0.2953 0.2297 0.030 Uiso calc R 1 1 . .
    C C8 0.5414(2) 0.20701(14) 0.16015(12) 0.0213(4) Uani d . 1 1 . .
    H H8A 0.6130 0.2111 0.1232 0.026 Uiso calc R 1 1 . .
    C C9 0.4312(2) 0.15069(13) 0.15042(11) 0.0180(4) Uani d . 1 1 . .
    H H9A 0.4267 0.1178 0.1062 0.022 Uiso calc R 1 1 . .
    N N2 0.12723(17) -0.01060(11) 0.10577(9) 0.0155(3) Uani d . 1 1 . .
    C C10 0.1179(2) -0.09757(13) 0.07804(11) 0.0169(4) Uani d . 1 1 . .
    H H10A 0.2127 -0.1161 0.0616 0.020 Uiso calc R 1 1 . .
    H H10B 0.0545 -0.0991 0.0341 0.020 Uiso calc R 1 1 . .
    C C11 0.0633(3) -0.15786(14) 0.13647(13) 0.0258(5) Uani d . 1 1 . .
    H H11A 0.1243 -0.1556 0.1806 0.039 Uiso calc R 1 1 . .
    H H11B 0.0634 -0.2149 0.1162 0.039 Uiso calc R 1 1 . .
    H H11C -0.0331 -0.1421 0.1505 0.039 Uiso calc R 1 1 . .
    C C12 0.0369(2) 0.05132(13) 0.07409(11) 0.0153(4) Uani d . 1 1 . .
    C C13 -0.1054(2) 0.03251(14) 0.06186(11) 0.0173(4) Uani d . 1 1 . .
    H H13A -0.1416 -0.0209 0.0755 0.021 Uiso calc R 1 1 . .
    C C14 -0.1937(2) 0.09201(14) 0.02976(12) 0.0204(4) Uani d . 1 1 . .
    H H14A -0.2902 0.0789 0.0212 0.024 Uiso calc R 1 1 . .
    C C15 -0.1423(2) 0.17052(14) 0.01001(12) 0.0224(5) Uani d . 1 1 . .
    H H15A -0.2031 0.2110 -0.0118 0.027 Uiso calc R 1 1 . .
    C C16 -0.0017(2) 0.18903(14) 0.02245(12) 0.0203(4) Uani d . 1 1 . .
    H H16A 0.0338 0.2428 0.0094 0.024 Uiso calc R 1 1 . .
    C C17 0.0877(2) 0.13042(13) 0.05360(11) 0.0171(4) Uani d . 1 1 . .
    H H17A 0.1843 0.1438 0.0612 0.020 Uiso calc R 1 1 . .
    N N3 0.34992(17) -0.03696(11) 0.15142(9) 0.0156(3) Uani d . 1 1 . .
    C C18 0.4536(2) -0.02744(12) 0.20755(11) 0.0151(4) Uani d . 1 1 . .
    C C19 0.4217(2) -0.02753(13) 0.28357(11) 0.0167(4) Uani d . 1 1 . .
    H H19A 0.3265 -0.0337 0.2994 0.020 Uiso calc R 1 1 . .
    C C20 0.5281(2) -0.01872(13) 0.33636(11) 0.0179(4) Uani d . 1 1 . .
    H H20A 0.5060 -0.0200 0.3881 0.021 Uiso calc R 1 1 . .
    C C21 0.6666(2) -0.00799(13) 0.31334(11) 0.0167(4) Uani d . 1 1 . .
    C C22 0.7001(2) -0.01022(14) 0.23777(12) 0.0182(4) Uani d . 1 1 . .
    H H22A 0.7953 -0.0039 0.2221 0.022 Uiso calc R 1 1 . .
    C C23 0.5944(2) -0.02163(13) 0.18542(11) 0.0166(4) Uani d . 1 1 . .
    H H23A 0.6180 -0.0255 0.1340 0.020 Uiso calc R 1 1 . .
    N N4 0.77493(17) 0.00757(11) 0.36707(9) 0.0176(4) Uani d . 1 1 . .
    C C24 0.7771(2) 0.07533(13) 0.41611(11) 0.0157(4) Uani d . 1 1 . .
    C C25 0.6772(2) 0.13854(13) 0.42557(12) 0.0186(4) Uani d . 1 1 . .
    H H25A 0.5941 0.1408 0.3959 0.022 Uiso calc R 1 1 . .
    C C26 0.7044(2) 0.19800(14) 0.48025(12) 0.0209(4) Uani d . 1 1 . .
    H H26A 0.6380 0.2417 0.4884 0.025 Uiso calc R 1 1 . .
    C C27 0.8272(2) 0.19524(14) 0.52382(12) 0.0214(4) Uani d . 1 1 . .
    H H27A 0.8420 0.2367 0.5611 0.026 Uiso calc R 1 1 . .
    C C28 0.9275(2) 0.13299(13) 0.51332(11) 0.0178(4) Uani d . 1 1 . .
    H H28A 1.0107 0.1314 0.5429 0.021 Uiso calc R 1 1 . .
    C C29 0.9032(2) 0.07256(13) 0.45807(11) 0.0156(4) Uani d . 1 1 . .
    C C30 0.9823(2) 0.00075(13) 0.43164(10) 0.0160(4) Uani d . 1 1 . .
    C C31 1.1140(2) -0.03379(14) 0.44977(11) 0.0184(4) Uani d . 1 1 . .
    H H31A 1.1717 -0.0087 0.4870 0.022 Uiso calc R 1 1 . .
    C C32 1.1585(2) -0.10510(14) 0.41248(11) 0.0199(4) Uani d . 1 1 . .
    H H32A 1.2481 -0.1286 0.4238 0.024 Uiso calc R 1 1 . .
    C C33 1.0730(2) -0.14313(14) 0.35808(12) 0.0207(4) Uani d . 1 1 . .
    H H33A 1.1058 -0.1922 0.3335 0.025 Uiso calc R 1 1 . .
    C C34 0.9419(2) -0.11072(14) 0.33932(12) 0.0193(4) Uani d . 1 1 . .
    H H34A 0.8836 -0.1371 0.3031 0.023 Uiso calc R 1 1 . .
    C C35 0.8993(2) -0.03802(13) 0.37572(11) 0.0163(4) Uani d . 1 1 . .
loop_
    _atom_site_aniso_label
    _atom_site_aniso_U_11
    _atom_site_aniso_U_22
    _atom_site_aniso_U_33
    _atom_site_aniso_U_12
    _atom_site_aniso_U_13
    _atom_site_aniso_U_23
    C1 0.0166(9) 0.0133(9) 0.0109(9) -0.0038(8) -0.0003(7) 0.0004(7)
    N1 0.0142(7) 0.0138(8) 0.0145(8) -0.0010(7) 0.0013(6) -0.0017(7)
    C2 0.0200(10) 0.0172(10) 0.0181(10) -0.0022(9) 0.0046(8) -0.0023(8)
    C3 0.0228(10) 0.0241(11) 0.0232(11) 0.0019(10) 0.0055(9) -0.0027(9)
    C4 0.0166(9) 0.0119(9) 0.0164(9) -0.0013(8) -0.0028(8) 0.0014(8)
    C5 0.0262(11) 0.0202(11) 0.0187(10) -0.0018(9) 0.0038(9) -0.0031(9)
    C6 0.0351(12) 0.0180(11) 0.0228(11) -0.0051(10) -0.0002(10) -0.0074(9)
    C7 0.0257(11) 0.0172(11) 0.0318(12) -0.0080(9) -0.0016(10) 0.0001(9)
    C8 0.0211(10) 0.0191(11) 0.0237(11) -0.0038(9) 0.0030(9) 0.0031(9)
    C9 0.0215(10) 0.0154(10) 0.0170(9) -0.0017(8) -0.0009(8) 0.0008(8)
    N2 0.0152(8) 0.0144(8) 0.0169(8) -0.0002(7) -0.0041(7) -0.0019(7)
    C10 0.0183(10) 0.0159(10) 0.0166(9) -0.0014(8) -0.0028(8) -0.0044(8)
    C11 0.0358(13) 0.0187(11) 0.0228(11) -0.0047(10) -0.0012(10) -0.0020(9)
    C12 0.0163(9) 0.0175(10) 0.0120(9) 0.0016(8) 0.0008(8) -0.0031(8)
    C13 0.0168(10) 0.0184(10) 0.0167(9) -0.0014(8) -0.0008(8) -0.0023(8)
    C14 0.0155(10) 0.0263(11) 0.0193(10) 0.0013(8) -0.0024(8) -0.0049(9)
    C15 0.0223(10) 0.0233(11) 0.0215(10) 0.0077(9) -0.0024(9) 0.0026(9)
    C16 0.0224(10) 0.0201(11) 0.0185(10) 0.0001(9) 0.0015(8) 0.0037(9)
    C17 0.0146(9) 0.0228(11) 0.0138(9) -0.0021(8) 0.0013(8) 0.0002(8)
    N3 0.0143(8) 0.0153(8) 0.0172(8) -0.0003(7) -0.0031(7) -0.0016(7)
    C18 0.0159(9) 0.0112(9) 0.0182(10) 0.0008(8) -0.0043(8) -0.0005(8)
    C19 0.0139(9) 0.0170(10) 0.0193(9) -0.0014(8) 0.0017(8) 0.0015(8)
    C20 0.0193(10) 0.0203(11) 0.0141(9) -0.0005(8) -0.0004(8) 0.0023(8)
    C21 0.0184(10) 0.0169(10) 0.0149(9) -0.0010(8) -0.0057(8) 0.0008(8)
    C22 0.0138(9) 0.0203(11) 0.0204(10) -0.0011(8) 0.0013(8) 0.0004(9)
    C23 0.0189(10) 0.0170(10) 0.0140(9) -0.0001(8) 0.0007(8) -0.0017(8)
    N4 0.0163(8) 0.0202(9) 0.0163(8) 0.0012(7) -0.0035(7) -0.0017(7)
    C24 0.0175(9) 0.0178(10) 0.0118(9) -0.0032(8) 0.0001(8) 0.0026(8)
    C25 0.0178(10) 0.0194(10) 0.0186(10) -0.0001(8) -0.0008(8) 0.0037(8)
    C26 0.0216(10) 0.0175(10) 0.0236(11) 0.0033(9) 0.0002(9) 0.0023(9)
    C27 0.0284(11) 0.0160(10) 0.0197(10) -0.0023(9) -0.0013(9) -0.0020(9)
    C28 0.0202(10) 0.0188(10) 0.0143(9) -0.0036(8) -0.0016(8) 0.0023(8)
    C29 0.0171(9) 0.0156(10) 0.0141(9) -0.0033(8) -0.0011(8) 0.0053(8)
    C30 0.0184(9) 0.0167(10) 0.0129(9) -0.0029(8) -0.0002(8) 0.0029(8)
    C31 0.0192(10) 0.0207(10) 0.0154(9) -0.0033(9) -0.0020(8) 0.0031(8)
    C32 0.0177(10) 0.0233(11) 0.0186(10) 0.0016(9) -0.0016(8) 0.0051(9)
    C33 0.0232(10) 0.0208(10) 0.0180(10) 0.0014(9) 0.0013(8) 0.0022(9)
    C34 0.0210(10) 0.0210(10) 0.0158(9) -0.0023(9) -0.0017(8) -0.0017(8)
    C35 0.0160(9) 0.0182(10) 0.0148(9) -0.0015(8) 0.0003(8) 0.0048(8)
_geom_special_details
;
All e.s.d.'s (except the e.s.d. in the dihedral angle between two l.s. planes)
are estimated using the full covariance matrix. The cell e.s.d.'s are taken
into account individually in the estimation of e.s.d.'s in distances, angles
and torsion angles; correlations between e.s.d.'s in cell parameters are only
used when they are defined by crystal symmetry. An approximate (isotropic)
treatment of cell e.s.d.'s is used for estimating e.s.d.'s involving l.s.
planes.
;
loop_
    _geom_bond_atom_site_label_1
    _geom_bond_atom_site_label_2
    _geom_bond_site_symmetry_2
    _geom_bond_distance
    _geom_bond_publ_flag
    C1 N3 . 1.286(3) ?
    C1 N2 . 1.387(2) ?
    C1 N1 . 1.414(2) ?
    N1 C4 . 1.413(2) ?
    N1 C2 . 1.466(2) ?
    C2 C3 . 1.527(3) ?
    C2 H2A . 0.9900 ?
    C2 H2B . 0.9900 ?
    C3 H3A . 0.9800 ?
    C3 H3B . 0.9800 ?
    C3 H3C . 0.9800 ?
    C4 C9 . 1.399(3) ?
    C4 C5 . 1.403(3) ?
    C5 C6 . 1.393(3) ?
    C5 H5A . 0.9500 ?
    C6 C7 . 1.380(3) ?
    C6 H6A . 0.9500 ?
    C7 C8 . 1.384(3) ?
    C7 H7A . 0.9500 ?
    C8 C9 . 1.388(3) ?
    C8 H8A . 0.9500 ?
    C9 H9A . 0.9500 ?
    N2 C12 . 1.425(3) ?
    N2 C10 . 1.476(3) ?
    C10 C11 . 1.512(3) ?
    C10 H10A . 0.9900 ?
    C10 H10B . 0.9900 ?
    C11 H11A . 0.9800 ?
    C11 H11B . 0.9800 ?
    C11 H11C . 0.9800 ?
    C12 C13 . 1.398(3) ?
    C12 C17 . 1.399(3) ?
    C13 C14 . 1.390(3) ?
    C13 H13A . 0.9500 ?
    C14 C15 . 1.389(3) ?
    C14 H14A . 0.9500 ?
    C15 C16 . 1.382(3) ?
    C15 H15A . 0.9500 ?
    C16 C17 . 1.379(3) ?
    C16 H16A . 0.9500 ?
    C17 H17A . 0.9500 ?
    N3 C18 . 1.414(2) ?
    C18 C23 . 1.395(3) ?
    C18 C19 . 1.395(3) ?
    C19 C20 . 1.390(3) ?
    C19 H19A . 0.9500 ?
    C20 C21 . 1.386(3) ?
    C20 H20A . 0.9500 ?
    C21 C22 . 1.391(3) ?
    C21 N4 . 1.429(3) ?
    C22 C23 . 1.383(3) ?
    C22 H22A . 0.9500 ?
    C23 H23A . 0.9500 ?
    N4 C24 . 1.393(3) ?
    N4 C35 . 1.393(3) ?
    C24 C25 . 1.393(3) ?
    C24 C29 . 1.412(3) ?
    C25 C26 . 1.388(3) ?
    C25 H25A . 0.9500 ?
    C26 C27 . 1.402(3) ?
    C26 H26A . 0.9500 ?
    C27 C28 . 1.387(3) ?
    C27 H27A . 0.9500 ?
    C28 C29 . 1.400(3) ?
    C28 H28A . 0.9500 ?
    C29 C30 . 1.448(3) ?
    C30 C31 . 1.402(3) ?
    C30 C35 . 1.416(3) ?
    C31 C32 . 1.385(3) ?
    C31 H31A . 0.9500 ?
    C32 C33 . 1.405(3) ?
    C32 H32A . 0.9500 ?
    C33 C34 . 1.387(3) ?
    C33 H33A . 0.9500 ?
    C34 C35 . 1.390(3) ?
    C34 H34A . 0.9500 ?
loop_
    _geom_angle_atom_site_label_1
    _geom_angle_atom_site_label_2
    _geom_angle_atom_site_label_3
    _geom_angle_site_symmetry_1
    _geom_angle_site_symmetry_3
    _geom_angle
    _geom_angle_publ_flag
    N3 C1 N2 . . 118.78(17) ?
    N3 C1 N1 . . 126.72(17) ?
    N2 C1 N1 . . 114.48(17) ?
    C4 N1 C1 . . 120.18(16) ?
    C4 N1 C2 . . 120.33(16) ?
    C1 N1 C2 . . 116.92(16) ?
    N1 C2 C3 . . 115.00(17) ?
    N1 C2 H2A . . 108.5 ?
    C3 C2 H2A . . 108.5 ?
    N1 C2 H2B . . 108.5 ?
    C3 C2 H2B . . 108.5 ?
    H2A C2 H2B . . 107.5 ?
    C2 C3 H3A . . 109.5 ?
    C2 C3 H3B . . 109.5 ?
    H3A C3 H3B . . 109.5 ?
    C2 C3 H3C . . 109.5 ?
    H3A C3 H3C . . 109.5 ?
    H3B C3 H3C . . 109.5 ?
    C9 C4 C5 . . 118.28(19) ?
    C9 C4 N1 . . 120.29(18) ?
    C5 C4 N1 . . 121.42(18) ?
    C6 C5 C4 . . 120.1(2) ?
    C6 C5 H5A . . 119.9 ?
    C4 C5 H5A . . 119.9 ?
    C7 C6 C5 . . 121.1(2) ?
    C7 C6 H6A . . 119.4 ?
    C5 C6 H6A . . 119.4 ?
    C6 C7 C8 . . 119.0(2) ?
    C6 C7 H7A . . 120.5 ?
    C8 C7 H7A . . 120.5 ?
    C7 C8 C9 . . 120.9(2) ?
    C7 C8 H8A . . 119.6 ?
    C9 C8 H8A . . 119.6 ?
    C8 C9 C4 . . 120.58(19) ?
    C8 C9 H9A . . 119.7 ?
    C4 C9 H9A . . 119.7 ?
    C1 N2 C12 . . 122.14(17) ?
    C1 N2 C10 . . 118.07(16) ?
    C12 N2 C10 . . 118.78(15) ?
    N2 C10 C11 . . 112.65(16) ?
    N2 C10 H10A . . 109.1 ?
    C11 C10 H10A . . 109.1 ?
    N2 C10 H10B . . 109.1 ?
    C11 C10 H10B . . 109.1 ?
    H10A C10 H10B . . 107.8 ?
    C10 C11 H11A . . 109.5 ?
    C10 C11 H11B . . 109.5 ?
    H11A C11 H11B . . 109.5 ?
    C10 C11 H11C . . 109.5 ?
    H11A C11 H11C . . 109.5 ?
    H11B C11 H11C . . 109.5 ?
    C13 C12 C17 . . 118.94(19) ?
    C13 C12 N2 . . 119.52(19) ?
    C17 C12 N2 . . 121.52(18) ?
    C14 C13 C12 . . 119.9(2) ?
    C14 C13 H13A . . 120.0 ?
    C12 C13 H13A . . 120.0 ?
    C15 C14 C13 . . 120.6(2) ?
    C15 C14 H14A . . 119.7 ?
    C13 C14 H14A . . 119.7 ?
    C16 C15 C14 . . 119.3(2) ?
    C16 C15 H15A . . 120.3 ?
    C14 C15 H15A . . 120.3 ?
    C17 C16 C15 . . 120.8(2) ?
    C17 C16 H16A . . 119.6 ?
    C15 C16 H16A . . 119.6 ?
    C16 C17 C12 . . 120.40(19) ?
    C16 C17 H17A . . 119.8 ?
    C12 C17 H17A . . 119.8 ?
    C1 N3 C18 . . 119.89(17) ?
    C23 C18 C19 . . 119.02(18) ?
    C23 C18 N3 . . 118.02(17) ?
    C19 C18 N3 . . 122.89(18) ?
    C20 C19 C18 . . 120.42(18) ?
    C20 C19 H19A . . 119.8 ?
    C18 C19 H19A . . 119.8 ?
    C21 C20 C19 . . 119.81(18) ?
    C21 C20 H20A . . 120.1 ?
    C19 C20 H20A . . 120.1 ?
    C20 C21 C22 . . 120.16(18) ?
    C20 C21 N4 . . 120.08(18) ?
    C22 C21 N4 . . 119.74(18) ?
    C23 C22 C21 . . 119.88(19) ?
    C23 C22 H22A . . 120.1 ?
    C21 C22 H22A . . 120.1 ?
    C22 C23 C18 . . 120.53(18) ?
    C22 C23 H23A . . 119.7 ?
    C18 C23 H23A . . 119.7 ?
    C24 N4 C35 . . 108.82(16) ?
    C24 N4 C21 . . 124.74(17) ?
    C35 N4 C21 . . 126.29(17) ?
    N4 C24 C25 . . 128.93(18) ?
    N4 C24 C29 . . 108.87(17) ?
    C25 C24 C29 . . 122.20(19) ?
    C26 C25 C24 . . 117.01(19) ?
    C26 C25 H25A . . 121.5 ?
    C24 C25 H25A . . 121.5 ?
    C25 C26 C27 . . 121.7(2) ?
    C25 C26 H26A . . 119.1 ?
    C27 C26 H26A . . 119.1 ?
    C28 C27 C26 . . 121.1(2) ?
    C28 C27 H27A . . 119.5 ?
    C26 C27 H27A . . 119.5 ?
    C27 C28 C29 . . 118.40(19) ?
    C27 C28 H28A . . 120.8 ?
    C29 C28 H28A . . 120.8 ?
    C28 C29 C24 . . 119.58(19) ?
    C28 C29 C30 . . 133.63(19) ?
    C24 C29 C30 . . 106.79(17) ?
    C31 C30 C35 . . 119.12(19) ?
    C31 C30 C29 . . 134.08(19) ?
    C35 C30 C29 . . 106.80(17) ?
    C32 C31 C30 . . 118.81(19) ?
    C32 C31 H31A . . 120.6 ?
    C30 C31 H31A . . 120.6 ?
    C31 C32 C33 . . 120.9(2) ?
    C31 C32 H32A . . 119.5 ?
    C33 C32 H32A . . 119.5 ?
    C34 C33 C32 . . 121.6(2) ?
    C34 C33 H33A . . 119.2 ?
    C32 C33 H33A . . 119.2 ?
    C33 C34 C35 . . 117.2(2) ?
    C33 C34 H34A . . 121.4 ?
    C35 C34 H34A . . 121.4 ?
    C34 C35 N4 . . 128.95(19) ?
    C34 C35 C30 . . 122.34(19) ?
    N4 C35 C30 . . 108.70(18) ?
loop_
    _geom_torsion_atom_site_label_1
    _geom_torsion_atom_site_label_2
    _geom_torsion_atom_site_label_3
    _geom_torsion_atom_site_label_4
    _geom_torsion_site_symmetry_1
    _geom_torsion_site_symmetry_2
    _geom_torsion_site_symmetry_3
    _geom_torsion_site_symmetry_4
    _geom_torsion
    _geom_torsion_publ_flag
    N3 C1 N1 C4 . . . . 43.7(3) ?
    N2 C1 N1 C4 . . . . -137.85(19) ?
    N3 C1 N1 C2 . . . . -118.2(2) ?
    N2 C1 N1 C2 . . . . 60.3(2) ?
    C4 N1 C2 C3 . . . . 72.3(2) ?
    C1 N1 C2 C3 . . . . -125.84(19) ?
    C1 N1 C4 C9 . . . . 26.1(3) ?
    C2 N1 C4 C9 . . . . -172.63(18) ?
    C1 N1 C4 C5 . . . . -155.02(19) ?
    C2 N1 C4 C5 . . . . 6.2(3) ?
    C9 C4 C5 C6 . . . . -2.1(3) ?
    N1 C4 C5 C6 . . . . 179.0(2) ?
    C4 C5 C6 C7 . . . . -0.5(3) ?
    C5 C6 C7 C8 . . . . 2.0(3) ?
    C6 C7 C8 C9 . . . . -0.8(3) ?
    C7 C8 C9 C4 . . . . -1.9(3) ?
    C5 C4 C9 C8 . . . . 3.3(3) ?
    N1 C4 C9 C8 . . . . -177.79(18) ?
    N3 C1 N2 C12 . . . . -148.86(18) ?
    N1 C1 N2 C12 . . . . 32.6(3) ?
    N3 C1 N2 C10 . . . . 19.5(3) ?
    N1 C1 N2 C10 . . . . -159.04(16) ?
    C1 N2 C10 C11 . . . . 77.5(2) ?
    C12 N2 C10 C11 . . . . -113.7(2) ?
    C1 N2 C12 C13 . . . . -147.79(19) ?
    C10 N2 C12 C13 . . . . 43.9(3) ?
    C1 N2 C12 C17 . . . . 33.3(3) ?
    C10 N2 C12 C17 . . . . -134.96(19) ?
    C17 C12 C13 C14 . . . . 0.1(3) ?
    N2 C12 C13 C14 . . . . -178.86(18) ?
    C12 C13 C14 C15 . . . . -0.4(3) ?
    C13 C14 C15 C16 . . . . 0.1(3) ?
    C14 C15 C16 C17 . . . . 0.5(3) ?
    C15 C16 C17 C12 . . . . -0.8(3) ?
    C13 C12 C17 C16 . . . . 0.6(3) ?
    N2 C12 C17 C16 . . . . 179.45(18) ?
    N2 C1 N3 C18 . . . . -167.41(17) ?
    N1 C1 N3 C18 . . . . 10.9(3) ?
    C1 N3 C18 C23 . . . . -131.2(2) ?
    C1 N3 C18 C19 . . . . 51.9(3) ?
    C23 C18 C19 C20 . . . . 2.5(3) ?
    N3 C18 C19 C20 . . . . 179.39(19) ?
    C18 C19 C20 C21 . . . . 1.4(3) ?
    C19 C20 C21 C22 . . . . -3.2(3) ?
    C19 C20 C21 N4 . . . . 175.17(19) ?
    C20 C21 C22 C23 . . . . 1.2(3) ?
    N4 C21 C22 C23 . . . . -177.19(19) ?
    C21 C22 C23 C18 . . . . 2.7(3) ?
    C19 C18 C23 C22 . . . . -4.5(3) ?
    N3 C18 C23 C22 . . . . 178.43(19) ?
    C20 C21 N4 C24 . . . . -59.2(3) ?
    C22 C21 N4 C24 . . . . 119.2(2) ?
    C20 C21 N4 C35 . . . . 125.6(2) ?
    C22 C21 N4 C35 . . . . -56.0(3) ?
    C35 N4 C24 C25 . . . . 178.3(2) ?
    C21 N4 C24 C25 . . . . 2.4(3) ?
    C35 N4 C24 C29 . . . . -1.2(2) ?
    C21 N4 C24 C29 . . . . -177.03(18) ?
    N4 C24 C25 C26 . . . . 178.5(2) ?
    C29 C24 C25 C26 . . . . -2.1(3) ?
    C24 C25 C26 C27 . . . . 0.5(3) ?
    C25 C26 C27 C28 . . . . 0.6(3) ?
    C26 C27 C28 C29 . . . . -0.1(3) ?
    C27 C28 C29 C24 . . . . -1.5(3) ?
    C27 C28 C29 C30 . . . . 179.5(2) ?
    N4 C24 C29 C28 . . . . -177.84(18) ?
    C25 C24 C29 C28 . . . . 2.7(3) ?
    N4 C24 C29 C30 . . . . 1.4(2) ?
    C25 C24 C29 C30 . . . . -178.07(18) ?
    C28 C29 C30 C31 . . . . -2.2(4) ?
    C24 C29 C30 C31 . . . . 178.7(2) ?
    C28 C29 C30 C35 . . . . 178.0(2) ?
    C24 C29 C30 C35 . . . . -1.2(2) ?
    C35 C30 C31 C32 . . . . -0.3(3) ?
    C29 C30 C31 C32 . . . . 179.9(2) ?
    C30 C31 C32 C33 . . . . -0.8(3) ?
    C31 C32 C33 C34 . . . . 0.4(3) ?
    C32 C33 C34 C35 . . . . 1.1(3) ?
    C33 C34 C35 N4 . . . . 179.31(19) ?
    C33 C34 C35 C30 . . . . -2.2(3) ?
    C24 N4 C35 C34 . . . . 179.1(2) ?
    C21 N4 C35 C34 . . . . -5.1(3) ?
    C24 N4 C35 C30 . . . . 0.4(2) ?
    C21 N4 C35 C30 . . . . 176.20(18) ?
    C31 C30 C35 C34 . . . . 1.8(3) ?
    C29 C30 C35 C34 . . . . -178.30(18) ?
    C31 C30 C35 N4 . . . . -179.41(17) ?
    C29 C30 C35 N4 . . . . 0.5(2) ?
loop_
    _geom_hbond_atom_site_label_D
    _geom_hbond_atom_site_label_H
    _geom_hbond_atom_site_label_A
    _geom_hbond_site_symmetry_A
    _geom_hbond_distance_DH
    _geom_hbond_distance_HA
    _geom_hbond_distance_DA
    _geom_hbond_angle_DHA
    _geom_hbond_publ_flag
    C28 H28A N3 2_655 0.95 2.79 3.593(3) 142.7 y
_iucr_refine_instructions_details
;
TITL  ITSEP08B  K-CCD MEASUREMENT (P212121)
CELL  0.71073  9.47410 15.95000 17.91020 90.00000 90.00000 90.00000
ZERR 4  0.00020  0.00060  0.00080  0.00000  0.00000  0.00000
LATT -1
SYMM -X+ 0.50000, -Y, Z+ 0.50000
SYMM X+ 0.50000, -Y+ 0.50000, -Z
SYMM -X, Y+ 0.50000, -Z+ 0.50000
SFAC N C H
UNIT 16 140 128
TEMP -173
PLAN 10
FMAP 2
MERG 3
L.S. 5
BOND $H
ACTA
CONF
WGHT    0.034100    0.813700
FVAR       0.64485
C1    2    0.239788    0.010224    0.151669    11.00000    0.01663    0.01327 =
         0.01087    0.00038   -0.00030   -0.00376
N1    1    0.217692    0.082322    0.196055    11.00000    0.01425    0.01381 =
         0.01452   -0.00172    0.00131   -0.00097
C2    2    0.099100    0.079850    0.248629    11.00000    0.01996    0.01718 =
         0.01809   -0.00232    0.00458   -0.00218
AFIX  23
H2A   3    0.137305    0.079639    0.300078    11.00000   -1.20000
H2B   3    0.047363    0.026549    0.241328    11.00000   -1.20000
AFIX   0
C3    2   -0.005443    0.152306    0.241487    11.00000    0.02281    0.02414 =
         0.02321   -0.00268    0.00547    0.00194
AFIX 137
H3A   3    0.045487    0.205677    0.244509    11.00000   -1.50000
H3B   3   -0.074707    0.149154    0.282029    11.00000   -1.50000
H3C   3   -0.054186    0.148576    0.193340    11.00000   -1.50000
AFIX   0
C4    2    0.326853    0.141863    0.205114    11.00000    0.01662    0.01193 =
         0.01642    0.00143   -0.00281   -0.00128
C5    2    0.332518    0.194393    0.267850    11.00000    0.02623    0.02021 =
         0.01868   -0.00305    0.00384   -0.00178
AFIX  43
H5A   3    0.261125    0.190978    0.304972    11.00000   -1.20000
AFIX   0
C6    2    0.442630    0.251554    0.275815    11.00000    0.03506    0.01802 =
         0.02285   -0.00739   -0.00016   -0.00509
AFIX  43
H6A   3    0.445062    0.287151    0.318322    11.00000   -1.20000
AFIX   0
C7    2    0.548284    0.257362    0.223002    11.00000    0.02565    0.01722 =
         0.03180    0.00014   -0.00162   -0.00798
AFIX  43
H7A   3    0.624525    0.295315    0.229679    11.00000   -1.20000
AFIX   0
C8    2    0.541398    0.207008    0.160148    11.00000    0.02107    0.01913 =
         0.02370    0.00311    0.00300   -0.00376
AFIX  43
H8A   3    0.613007    0.211056    0.123193    11.00000   -1.20000
AFIX   0
C9    2    0.431247    0.150689    0.150415    11.00000    0.02150    0.01541 =
         0.01699    0.00083   -0.00088   -0.00165
AFIX  43
H9A   3    0.426691    0.117848    0.106231    11.00000   -1.20000
AFIX   0
N2    1    0.127233   -0.010598    0.105770    11.00000    0.01519    0.01443 =
         0.01690   -0.00187   -0.00414   -0.00018
C10   2    0.117913   -0.097573    0.078038    11.00000    0.01830    0.01585 =
         0.01661   -0.00435   -0.00284   -0.00145
AFIX  23
H10A  3    0.212652   -0.116101    0.061557    11.00000   -1.20000
H10B  3    0.054496   -0.099093    0.034126    11.00000   -1.20000
AFIX   0
C11   2    0.063318   -0.157855    0.136474    11.00000    0.03577    0.01866 =
         0.02283   -0.00200   -0.00116   -0.00467
AFIX 137
H11A  3    0.124277   -0.155574    0.180634    11.00000   -1.50000
H11B  3    0.063416   -0.214913    0.116175    11.00000   -1.50000
H11C  3   -0.033113   -0.142141    0.150478    11.00000   -1.50000
AFIX   0
C12   2    0.036886    0.051322    0.074088    11.00000    0.01625    0.01754 =
         0.01199   -0.00309    0.00080    0.00160
C13   2   -0.105393    0.032508    0.061861    11.00000    0.01681    0.01838 =
         0.01666   -0.00226   -0.00079   -0.00140
AFIX  43
H13A  3   -0.141639   -0.020879    0.075479    11.00000   -1.20000
AFIX   0
C14   2   -0.193729    0.092014    0.029756    11.00000    0.01553    0.02628 =
         0.01928   -0.00489   -0.00240    0.00135
AFIX  43
H14A  3   -0.290199    0.078883    0.021233    11.00000   -1.20000
AFIX   0
C15   2   -0.142291    0.170515    0.010009    11.00000    0.02234    0.02327 =
         0.02154    0.00258   -0.00244    0.00772
AFIX  43
H15A  3   -0.203097    0.211042   -0.011816    11.00000   -1.20000
AFIX   0
C16   2   -0.001718    0.189031    0.022451    11.00000    0.02238    0.02006 =
         0.01848    0.00365    0.00153    0.00013
AFIX  43
H16A  3    0.033755    0.242776    0.009392    11.00000   -1.20000
AFIX   0
C17   2    0.087674    0.130419    0.053597    11.00000    0.01462    0.02281 =
         0.01376    0.00024    0.00125   -0.00211
AFIX  43
H17A  3    0.184314    0.143832    0.061183    11.00000   -1.20000
AFIX   0
N3    1    0.349923   -0.036955    0.151418    11.00000    0.01433    0.01527 =
         0.01722   -0.00164   -0.00312   -0.00027
C18   2    0.453628   -0.027437    0.207545    11.00000    0.01587    0.01117 =
         0.01821   -0.00050   -0.00432    0.00083
C19   2    0.421652   -0.027533    0.283568    11.00000    0.01394    0.01696 =
         0.01935    0.00147    0.00169   -0.00143
AFIX  43
H19A  3    0.326482   -0.033665    0.299355    11.00000   -1.20000
AFIX   0
C20   2    0.528122   -0.018717    0.336362    11.00000    0.01926    0.02033 =
         0.01414    0.00235   -0.00042   -0.00045
AFIX  43
H20A  3    0.506041   -0.020040    0.388089    11.00000   -1.20000
AFIX   0
C21   2    0.666574   -0.007991    0.313337    11.00000    0.01839    0.01686 =
         0.01494    0.00085   -0.00574   -0.00099
C22   2    0.700055   -0.010224    0.237773    11.00000    0.01384    0.02029 =
         0.02037    0.00039    0.00126   -0.00106
AFIX  43
H22A  3    0.795281   -0.003927    0.222132    11.00000   -1.20000
AFIX   0
C23   2    0.594444   -0.021632    0.185420    11.00000    0.01887    0.01697 =
         0.01398   -0.00173    0.00066   -0.00013
AFIX  43
H23A  3    0.618013   -0.025545    0.133981    11.00000   -1.20000
AFIX   0
N4    1    0.774933    0.007571    0.367069    11.00000    0.01626    0.02019 =
         0.01631   -0.00174   -0.00351    0.00115
C24   2    0.777060    0.075330    0.416114    11.00000    0.01750    0.01783 =
         0.01178    0.00259    0.00014   -0.00317
C25   2    0.677167    0.138539    0.425566    11.00000    0.01782    0.01943 =
         0.01862    0.00367   -0.00077   -0.00011
AFIX  43
H25A  3    0.594133    0.140829    0.395899    11.00000   -1.20000
AFIX   0
C26   2    0.704386    0.198000    0.480252    11.00000    0.02159    0.01754 =
         0.02364    0.00225    0.00017    0.00329
AFIX  43
H26A  3    0.638050    0.241722    0.488381    11.00000   -1.20000
AFIX   0
C27   2    0.827213    0.195238    0.523816    11.00000    0.02844    0.01596 =
         0.01968   -0.00199   -0.00128   -0.00232
AFIX  43
H27A  3    0.841994    0.236656    0.561124    11.00000   -1.20000
AFIX   0
C28   2    0.927534    0.132986    0.513319    11.00000    0.02018    0.01879 =
         0.01428    0.00226   -0.00164   -0.00363
AFIX  43
H28A  3    1.010729    0.131388    0.542895    11.00000   -1.20000
AFIX   0
C29   2    0.903205    0.072556    0.458071    11.00000    0.01707    0.01555 =
         0.01405    0.00526   -0.00109   -0.00333
C30   2    0.982318    0.000750    0.431645    11.00000    0.01840    0.01670 =
         0.01286    0.00292   -0.00021   -0.00290
C31   2    1.114048   -0.033788    0.449766    11.00000    0.01916    0.02067 =
         0.01541    0.00309   -0.00197   -0.00332
AFIX  43
H31A  3    1.171747   -0.008710    0.486956    11.00000   -1.20000
AFIX   0
C32   2    1.158512   -0.105100    0.412480    11.00000    0.01766    0.02333 =
         0.01863    0.00509   -0.00161    0.00161
AFIX  43
H32A  3    1.248084   -0.128636    0.423843    11.00000   -1.20000
AFIX   0
C33   2    1.073004   -0.143131    0.358078    11.00000    0.02319    0.02084 =
         0.01797    0.00217    0.00126    0.00139
AFIX  43
H33A  3    1.105786   -0.192221    0.333549    11.00000   -1.20000
AFIX   0
C34   2    0.941865   -0.110719    0.339324    11.00000    0.02102    0.02102 =
         0.01582   -0.00169   -0.00169   -0.00225
AFIX  43
H34A  3    0.883574   -0.137104    0.303122    11.00000   -1.20000
AFIX   0
C35   2    0.899297   -0.038016    0.375716    11.00000    0.01601    0.01820 =
         0.01477    0.00475    0.00031   -0.00151
HKLF 4
REM   ITSEP08B  K-CCD MEASUREMENT (P212121)
REM R1 =  0.0384 for   3109 Fo > 4sig(Fo)  and  0.0504 for all   3588 data
REM    354 parameters refined using      0 restraints
END
WGHT      0.0340      0.8131
REM Highest difference peak  0.181,  deepest hole -0.197,  1-sigma level  0.041
Q1    1  -0.0388  0.0467  0.0770  11.00000  0.05    0.18
Q2    1   0.6795  0.0025  0.2751  11.00000  0.05    0.18
Q3    1   0.9613  0.0377  0.4569  11.00000  0.05    0.17
Q4    1   0.6951 -0.0301  0.2756  11.00000  0.05    0.17
Q5    1   1.0312 -0.0164  0.4498  11.00000  0.05    0.16
Q6    1   0.7144  0.0960  0.4341  11.00000  0.05    0.16
Q7    1   0.8454  0.0841  0.4312  11.00000  0.05    0.16
Q8    1   0.6061 -0.0307  0.3273  11.00000  0.05    0.16
Q9    1   0.5062  0.1645  0.1681  11.00000  0.05    0.15
Q10   1   0.0370 -0.2391  0.0513  11.00000  0.05    0.15
;
data_global
_journal_date_recd_electronic     2013-05-21
_journal_date_accepted     2013-05-26
_journal_name_full     'Acta Crystallographica, Section E'
_journal_year     2013
_journal_volume     69
_journal_issue      7
_journal_page_first     o1066
_journal_page_last     o1066
_journal_paper_category     QO
_journal_paper_doi     10.1107/S1600536813014517
_journal_coeditor_code     ZL2551
_publ_contact_author_name     'Prof. Dr. Willi Kantlehner'
_publ_contact_author_address
;
Fakult\"at Chemie/Organische Chemie
Hochschule Aalen
Beethovenstrasse 1
D-73430 Aalen
Germany
;
_publ_contact_author_email     willi.kantlehner@htw-aalen.de
_publ_contact_author_fax     '49 7361 5762250'
_publ_contact_author_phone     '49 7361 5762152'
_publ_section_title
;
2-[4-(Carbazol-9-yl)phenyl]-1,3-diethyl-1,3-diphenylguanidine
;
loop_
    _publ_author_name
    _publ_author_address
    'Tiritiris, Ioannis'
;
Institut f\"ur Organische Chemie
Universit\"at Stuttgart
Pfaffenwaldring 55
70569 Stuttgart
Germany
;
    'Kantlehner, Willi'
;
 Fakult\"at Chemie/Organische Chemie
 Hochschule Aalen
 Beethovenstrasse 1
 D-73430 Aalen
 Germany
;
