# Supplementary material for: 2-[4-(Carbazol-9-yl)phen­yl]-1,3-diethyl-1,3-di­phenyl­guanidine
Source: Acta Crystallogr Sect E Struct Rep Online. 2013 Jun 8;69(Pt 7):o1066. doi: 10.1107/S1600536813014517 (PMC3772493; doi:10.1107/S1600536813014517)
Supplement: Supplementary file 2 [file e-69-o1066-Isup2.hkl]

# 
# h,k,l, Fc-squared, Fo-squared, sigma(Fo-squared) and status flag 
# 
data_I
_shelx_title '  ITSEP08B  K-CCD MEASUREMENT (P212121)' 
_shelx_refln_list_code          4 
_shelx_F_calc_maximum      161.23 
_exptl_crystal_F_000      1080.00 
_reflns_d_resolution_high  0.7601 
 
loop_ 
 _symmetry_equiv_pos_as_xyz 
 'x, y, z' 
 '-x+1/2, -y, z+1/2' 
 'x+1/2, -y+1/2, -z' 
 '-x, y+1/2, -z+1/2' 
 
_cell_length_a     9.4741 
_cell_length_b    15.9500 
_cell_length_c    17.9102 
_cell_angle_alpha  90.000 
_cell_angle_beta   90.000 
_cell_angle_gamma  90.000 
 
_shelx_F_squared_multiplier     1.000 
 
loop_ 
 _refln_index_h 
 _refln_index_k 
 _refln_index_l 
 _refln_F_squared_calc 
 _refln_F_squared_meas 
 _refln_F_squared_sigma 
 _refln_observed_status 
   4   0   0     2132.85     2192.05     40.19 o 
   6   0   0      413.39      395.24     13.40 o 
   8   0   0      734.29      884.27     35.74 o 
  10   0   0       59.86       60.29     16.38 o 
  12   0   0       33.46       40.93     31.26 o 
   3   1   0     2693.73     2374.41     63.27 o 
   4   1   0      130.73      110.91      4.47 o 
   5   1   0      132.61      101.22      4.47 o 
   6   1   0      220.82      263.50      6.71 o 
   7   1   0      199.41      205.45      7.46 o 
   8   1   0       27.28       38.69      8.92 o 
   9   1   0      412.07      390.77     16.38 o 
  10   1   0      260.56      272.42     14.14 o 
  11   1   0      497.47      489.03     18.61 o 
  12   1   0       26.17       29.03     17.87 o 
   1   2   0      662.85      653.93     23.06 o 
   3   2   0      760.37      651.28     12.65 o 
   4   2   0      892.12      919.26     14.14 o 
   5   2   0      434.71      444.37      8.92 o 
   6   2   0     1028.54     1018.24     19.36 o 
   7   2   0        3.70       -2.98      2.98 o 
   8   2   0      948.31      978.05     29.77 o 
   9   2   0     1207.02     1158.18     23.06 o 
  10   2   0      312.88      255.30     14.14 o 
  11   2   0       18.07       28.28     12.65 o 
  12   2   0       40.03       81.89     23.06 o 
   2   3   0      594.83      553.04     21.60 o 
   3   3   0       61.26       47.64      5.22 o 
   4   3   0       21.13       27.54      5.22 o 
   5   3   0      258.06      246.38      6.71 o 
   6   3   0       33.77       54.33      5.22 o 
   7   3   0       46.25       36.48      5.96 o 
   8   3   0       60.11       49.88      8.18 o 
   9   3   0      621.55      593.98     17.12 o 
  10   3   0       69.27       81.14     11.16 o 
  11   3   0       24.70       26.04     20.85 o 
  12   3   0       54.57      115.36     23.06 o 
   0   4   0     4351.32     4259.79    144.41 o 
   1   4   0     6502.75     6440.69    148.12 o 
   2   4   0       13.56       17.12      7.46 o 
   3   4   0     1066.08     1083.75     20.85 o 
   4   4   0      499.42      565.69     14.14 o 
   5   4   0      188.45      218.84      9.67 o 
   6   4   0       18.59       17.87      5.96 o 
   7   4   0     2934.03     3054.72     47.64 o 
   8   4   0      647.24      637.14     15.63 o 
   9   4   0       55.79       58.80     10.41 o 
  10   4   0       39.12       34.25     10.41 o 
  11   4   0       41.58       59.54     14.89 o 
  12   4   0      354.67      344.62     31.26 o 
   1   5   0     3505.38     3373.29     85.59 o 
   2   5   0     2354.01     2305.20     57.31 o 
   3   5   0       19.02       20.85      4.47 o 
   4   5   0     1366.44     1404.56     32.75 o 
   5   5   0       66.01       34.99      6.71 o 
   6   5   0      542.28      521.78     13.40 o 
   7   5   0       80.76       79.65      6.71 o 
   8   5   0      564.81      563.46     13.40 o 
   9   5   0        4.41       -6.71     15.63 o 
  10   5   0      129.34      171.95     13.40 o 
  11   5   0      414.08      396.73     18.61 o 
  12   5   0      410.99      554.54     43.17 o 
   0   6   0    15639.46    15526.71    492.01 o 
   1   6   0     7769.11     7713.48    250.11 o 
   2   6   0      278.88      274.66     20.85 o 
   3   6   0      167.97      180.12     11.90 o 
   4   6   0        9.95       10.41      5.22 o 
   5   6   0      182.20      219.59     11.16 o 
   6   6   0      628.54      630.46     15.63 o 
   7   6   0        3.15       16.38      6.71 o 
   8   6   0       46.25       40.19      5.22 o 
   9   6   0      481.11      432.47     15.63 o 
  10   6   0        4.57       17.12     11.90 o 
  11   6   0       20.55       49.13     14.14 o 
   1   7   0       23.68       49.13     11.16 o 
   2   7   0      338.60      335.69     11.90 o 
   3   7   0      185.56      209.90     11.90 o 
   4   7   0       12.84        0.75      9.67 o 
   5   7   0      124.96      148.86      8.18 o 
   6   7   0       96.19       85.59      8.92 o 
   7   7   0      216.91      240.41     11.90 o 
   8   7   0       63.19       54.33      6.71 o 
   9   7   0      146.41      175.65     13.40 o 
  10   7   0        9.24        0.75     11.90 o 
  11   7   0      175.49      204.70     18.61 o 
   0   8   0     4869.44     5108.32    176.40 o 
   1   8   0     1444.03     1573.52     75.18 o 
   2   8   0      479.05      525.49     20.85 o 
   3   8   0      473.76      533.69     23.06 o 
   4   8   0       16.73        8.92     16.38 o 
   5   8   0       70.43       69.21      6.71 o 
   6   8   0      218.89      225.53     14.14 o 
   7   8   0      392.29      358.76     13.40 o 
   8   8   0      252.36      246.38      8.18 o 
   9   8   0       62.48       74.43     11.16 o 
  10   8   0      175.64      142.18     13.40 o 
  11   8   0      129.85      175.65     20.85 o 
   1   9   0      150.62      136.96     16.38 o 
   2   9   0       38.60       43.17      7.46 o 
   3   9   0       18.47       -4.47      6.71 o 
   4   9   0      651.69      663.93     19.36 o 
   5   9   0      975.56      919.26     21.60 o 
   6   9   0      101.71      113.89      9.67 o 
   7   9   0     1335.40     1346.50     26.79 o 
   8   9   0      328.01      294.02      9.67 o 
   9   9   0       67.03       72.19      5.22 o 
  10   9   0       72.47       98.98     13.40 o 
  11   9   0        0.05       -8.18     29.77 o 
   0  10   0      622.45      657.99     40.93 o 
   1  10   0       72.61       45.40     11.90 o 
   2  10   0     3774.13     3934.51     81.14 o 
   3  10   0      648.92      672.13     20.85 o 
   4  10   0      430.02      445.11     16.38 o 
   5  10   0       42.64       48.39      9.67 o 
   6  10   0      638.84      622.26     18.61 o 
   7  10   0      194.55      189.82     12.65 o 
   8  10   0      253.30      233.73     10.41 o 
   9  10   0      276.04      264.99      9.67 o 
  10  10   0       82.39      103.46     15.63 o 
   1  11   0      359.21      371.43     17.87 o 
   2  11   0        0.69       -6.71     11.90 o 
   3  11   0        0.16      -14.14     14.14 o 
   4  11   0     1250.33     1315.24     31.26 o 
   5  11   0      133.43      134.72     10.41 o 
   6  11   0      466.88      445.86     15.63 o 
   7  11   0     1058.96     1026.44     24.55 o 
   8  11   0       17.87       11.90      9.67 o 
   9  11   0        0.48        8.18      4.47 o 
  10  11   0      115.15      133.23     19.36 o 
   0  12   0      303.17      353.56     21.60 o 
   1  12   0      168.87      177.14     13.40 o 
   2  12   0      518.26      549.32     18.61 o 
   3  12   0        0.71       23.06      8.92 o 
   4  12   0      619.56      594.72     19.36 o 
   5  12   0      248.26      246.38     13.40 o 
   6  12   0        7.15        2.24      8.18 o 
   7  12   0      127.90      139.94     11.16 o 
   8  12   0      154.17      176.40     11.90 o 
   9  12   0      145.64      140.68     11.90 o 
  10  12   0       11.09        7.46     21.60 o 
   1  13   0       25.47       19.36     10.41 o 
   2  13   0      961.16      983.99     26.04 o 
   3  13   0      220.93      218.10     13.40 o 
   4  13   0      140.64      147.37     10.41 o 
   5  13   0      311.63      313.35     12.65 o 
   6  13   0       56.79       61.04      8.92 o 
   7  13   0      144.88      143.67     11.90 o 
   8  13   0       43.70       46.15     10.41 o 
   9  13   0      151.63      178.63     14.89 o 
   0  14   0      260.11      253.81     23.81 o 
   1  14   0      184.83      163.75     14.89 o 
   2  14   0      507.69      529.21     17.87 o 
   3  14   0      243.84      232.24     14.89 o 
   4  14   0      743.77      716.05     19.36 o 
   5  14   0      721.06      663.93     20.85 o 
   6  14   0        5.91        2.24      9.67 o 
   7  14   0      270.77      273.91     14.14 o 
   8  14   0       46.95       32.75     11.90 o 
   9  14   0       38.92       87.08     14.14 o 
   1  15   0      407.31      419.79     18.61 o 
   2  15   0      580.01      529.21     16.38 o 
   3  15   0        8.82       34.99     13.40 o 
   4  15   0      167.05      160.76     14.14 o 
   5  15   0       77.44       85.59     11.90 o 
   6  15   0       89.46       81.89     11.16 o 
   7  15   0      401.71      419.05     17.87 o 
   8  15   0        2.03       14.89     13.40 o 
   0  16   0       31.52       18.61     18.61 o 
   1  16   0      128.73      120.58     14.14 o 
   2  16   0      137.97      138.45     13.40 o 
   3  16   0        2.15        3.73     12.65 o 
   4  16   0      470.18      457.02     20.10 o 
   5  16   0       16.34       15.63     13.40 o 
   6  16   0      133.35      124.31     11.90 o 
   7  16   0      399.02      423.52     19.36 o 
   8  16   0        4.27       -2.24     10.41 o 
   1  17   0      149.62      127.29     17.87 o 
   2  17   0      158.17      133.97     13.40 o 
   3  17   0      124.58      127.29     14.14 o 
   4  17   0        0.09        3.73      8.92 o 
   5  17   0        0.48       -9.67     12.65 o 
   6  17   0       41.13       35.74     14.89 o 
   7  17   0        5.51       -4.47     12.65 o 
   0  18   0     2570.78     2579.86     83.38 o 
   1  18   0     1210.36     1129.90     34.99 o 
   2  18   0       11.81       14.14     11.90 o 
   3  18   0        9.14       -2.98     10.41 o 
   4  18   0      163.02      196.50     16.38 o 
   5  18   0       59.76       83.38     16.38 o 
   6  18   0      135.22      104.95     18.61 o 
   1  19   0        0.69        5.96     12.65 o 
   2  19   0       36.10       41.68     14.14 o 
   3  19   0        7.64       20.10     17.87 o 
   4  19   0       53.28       61.78     19.36 o 
   5  19   0       46.90       35.74     15.63 o 
   0  20   0      274.89      302.19     44.66 o 
   1  20   0      123.27      171.95     18.61 o 
   2  20   0        0.02       34.25     15.63 o 
   3  20   0      149.36      136.21     23.81 o 
   3   0   1      218.06      176.40      8.18 o 
   4   0   1     6042.91     5915.18     75.18 o 
   5   0   1      542.87      579.09     10.41 o 
   6   0   1      443.93      496.46     11.16 o 
   7   0   1       37.33       26.04      7.46 o 
   8   0   1      737.12      812.82     17.87 o 
   9   0   1     3404.59     3641.26     57.31 o 
  10   0   1      203.16      228.51     13.40 o 
  11   0   1       35.93       36.48     11.16 o 
  12   0   1       14.47       14.89     19.36 o 
   1   1   1      399.55      366.12      5.22 o 
   3   1   1      291.06      281.18      6.03 o 
   4   1   1      289.17      270.93      4.74 o 
   5   1   1      273.60      296.05      5.51 o 
   6   1   1       33.74       26.87      3.69 o 
   7   1   1      131.46      127.52     11.17 o 
   8   1   1      117.58      135.15      6.78 o 
   9   1   1       99.66       90.60      7.84 o 
  10   1   1       83.88       72.93     15.26 o 
  11   1   1       21.97        9.07      8.90 o 
  12   1   1      108.47      126.95     13.36 o 
   0   2   1     1932.91     1847.58     39.44 o 
   1   2   1     4648.31     4125.07    141.43 o 
   2   2   1     1545.14     1556.40     55.07 o 
   3   2   1      244.88      202.97      6.51 o 
   4   2   1      947.83      941.89     11.76 o 
   5   2   1      311.55      358.36      7.07 o 
   6   2   1      292.32      298.61      8.19 o 
   7   2   1      166.19      176.44      7.82 o 
   8   2   1      530.34      548.77     11.02 o 
   9   2   1      589.12      547.75     17.87 o 
  10   2   1      474.20      468.72     12.07 o 
  11   2   1      344.00      374.58     13.13 o 
  12   2   1       32.95       21.31     14.30 o 
   2   3   1      423.87      412.90     11.97 o 
   3   3   1      487.09      453.10     12.28 o 
   4   3   1     1131.99     1148.66     14.47 o 
   5   3   1     1175.15     1231.84     15.36 o 
   6   3   1       39.00       44.06      6.70 o 
   7   3   1       30.17       22.48      5.36 o 
   8   3   1      378.45      368.35     27.55 o 
   9   3   1      509.50      500.55     15.63 o 
  10   3   1        7.32       -1.23      8.67 o 
  11   3   1      126.69      116.08     11.31 o 
  12   3   1       86.96      108.32     27.16 o 
   0   4   1     4603.72     4684.06    153.33 o 
   1   4   1    17477.80    16547.19    307.41 o 
   2   4   1     1178.73     1135.27     20.66 o 
   3   4   1      526.20      498.79     18.24 o 
   4   4   1     1182.22     1239.91     14.63 o 
   5   4   1      405.66      408.34      8.92 o 
   6   4   1      939.35      989.45     13.66 o 
   7   4   1      411.69      412.90      8.57 o 
   8   4   1      248.10      240.31     17.12 o 
   9   4   1      632.29      669.33     11.97 o 
  10   4   1       63.09       49.11      7.68 o 
  11   4   1        1.20        2.95     10.78 o 
  12   4   1       55.44       33.11     17.36 o 
   0   5   1       13.73       -6.71      6.71 o 
   1   5   1      246.84      226.27     11.90 o 
   2   5   1      245.21      230.75     11.90 o 
   3   5   1       25.44       29.78      4.40 o 
   4   5   1      302.12      305.93     10.79 o 
   5   5   1      229.83      239.21      6.97 o 
   6   5   1       95.88      106.75      5.19 o 
   7   5   1       84.11      102.10      6.56 o 
   8   5   1       94.71       64.90      5.90 o 
   9   5   1       16.43       21.49      5.51 o 
  10   5   1       32.30       26.73      9.31 o 
  11   5   1      128.86      132.10     13.77 o 
  12   5   1       59.01       27.25     18.59 o 
   0   6   1     2026.07     1968.01     41.68 o 
   1   6   1      250.10      226.27     14.89 o 
   2   6   1      808.70      855.24     24.55 o 
   3   6   1     4774.89     5136.95     80.01 o 
   4   6   1      785.26      838.69     12.60 o 
   5   6   1       92.41       74.79      6.03 o 
   6   6   1       54.08       48.15      4.74 o 
   7   6   1      107.59      121.50     16.00 o 
   8   6   1       11.03        7.82      6.73 o 
   9   6   1       40.99       34.93      5.64 o 
  10   6   1       76.20       79.97     11.90 o 
  11   6   1      302.27      312.38     13.04 o 
   0   7   1      321.72      353.56     11.90 o 
   1   7   1       16.28       18.61      8.92 o 
   2   7   1     1809.85     1931.12     40.57 o 
   3   7   1     1604.78     1739.97     40.60 o 
   4   7   1      279.61      278.70      9.72 o 
   5   7   1      496.39      497.89      9.96 o 
   6   7   1      282.79      282.93      8.56 o 
   7   7   1      147.20      140.98     10.79 o 
   8   7   1      645.03      647.28     12.29 o 
   9   7   1       11.20       -2.94      8.53 o 
  10   7   1      119.94      102.31      9.68 o 
  11   7   1       46.50       41.32     12.60 o 
   0   8   1     3547.53     3676.23     74.43 o 
   1   8   1      529.96      555.52     18.03 o 
   2   8   1       43.75       46.89      6.71 o 
   3   8   1       30.40       17.47      6.32 o 
   4   8   1      477.39      483.90     13.95 o 
   5   8   1      360.43      364.43      7.89 o 
   6   8   1      313.07      342.21      8.14 o 
   7   8   1      198.39      201.45      6.87 o 
   8   8   1      188.70      194.58      5.96 o 
   9   8   1      147.57      150.26     10.79 o 
  10   8   1      136.24      135.96     12.65 o 
  11   8   1       48.71       26.64     24.57 o 
   0   9   1      507.19      587.27     30.52 o 
   1   9   1      278.63      285.17     12.89 o 
   2   9   1      822.65      906.82     18.42 o 
   3   9   1      638.93      693.70     16.43 o 
   4   9   1      530.39      510.54     18.60 o 
   5   9   1      302.24      276.27      8.37 o 
   6   9   1      763.73      772.06     13.04 o 
   7   9   1       32.54       25.56      5.36 o 
   8   9   1       17.70       11.16      5.58 o 
   9   9   1      142.03      159.94      7.68 o 
  10   9   1      147.47      158.38     10.80 o 
  11   9   1       64.29       84.77     18.60 o 
   0  10   1     5977.63     6249.38    149.61 o 
   1  10   1       73.36       71.95     24.94 o 
   2  10   1      610.12      667.49     14.94 o 
   3  10   1      156.60      134.20      9.31 o 
   4  10   1      138.79      134.08      9.29 o 
   5  10   1       19.07       31.31     12.65 o 
   6  10   1      251.49      245.17      7.68 o 
   7  10   1       55.70       47.81      6.24 o 
   8  10   1       33.31       33.29      6.06 o 
   9  10   1       57.29       65.13     10.05 o 
  10  10   1       89.94       80.94      9.47 o 
   0  11   1       90.50      124.31     12.65 o 
   1  11   1      216.54      212.72     24.18 o 
   2  11   1     1209.41     1226.57     20.97 o 
   3  11   1      237.46      230.49      9.77 o 
   4  11   1       78.81       86.56     13.77 o 
   5  11   1      153.65      148.02      7.08 o 
   6  11   1      201.44      188.50     13.78 o 
   7  11   1       32.19       39.78      6.32 o 
   8  11   1       30.44       23.79      7.29 o 
   9  11   1       37.77       45.75      4.82 o 
  10  11   1       44.91       51.37     14.14 o 
   0  12   1     2646.95     2754.76     61.04 o 
   1  12   1      363.55      347.43     11.23 o 
   2  12   1      299.96      311.34     10.49 o 
   3  12   1     1152.80     1185.52     33.11 o 
   4  12   1      299.72      310.97      9.43 o 
   5  12   1      184.79      154.73      9.31 o 
   6  12   1       52.51       58.91      9.68 o 
   7  12   1        2.45       17.73      6.74 o 
   8  12   1      159.24      180.16     11.16 o 
   9  12   1      131.61      141.12      7.14 o 
  10  12   1      341.22      340.02     17.34 o 
   0  13   1      114.82      132.48     11.90 o 
   1  13   1       11.43       11.56      7.50 o 
   2  13   1      976.55      951.72     17.53 o 
   3  13   1      457.41      444.58     12.36 o 
   4  13   1        9.14        1.66      6.70 o 
   5  13   1      175.83      162.11     11.54 o 
   6  13   1      174.27      163.97      8.57 o 
   7  13   1      112.86      102.04      8.93 o 
   8  13   1       56.20       63.00      7.61 o 
   9  13   1      329.20      337.21     12.63 o 
   0  14   1      586.59      604.39     19.36 o 
   1  14   1      544.20      541.84     13.95 o 
   2  14   1      662.61      670.38     13.89 o 
   3  14   1      414.12      372.41     12.16 o 
   4  14   1      147.45      140.19      9.63 o 
   5  14   1       73.98       56.80      8.93 o 
   6  14   1       95.96       92.60      8.76 o 
   7  14   1      254.92      248.54      9.72 o 
   8  14   1      187.25      204.33     10.00 o 
   9  14   1       85.25      136.76     10.70 o 
   0  15   1      153.54      123.56     14.14 o 
   1  15   1      191.06      178.68     11.05 o 
   2  15   1      338.78      336.19     11.05 o 
   3  15   1      228.35      234.48     16.75 o 
   4  15   1      201.08      202.21     10.49 o 
   5  15   1       86.63      101.99     15.26 o 
   6  15   1       49.57       37.98     12.29 o 
   7  15   1       56.37       91.30      8.94 o 
   8  15   1      117.13      112.71     11.09 o 
   0  16   1      717.32      736.90     25.30 o 
   1  16   1      805.21      818.74     19.20 o 
   2  16   1      553.44      542.54     13.42 o 
   3  16   1       57.24       66.08      9.72 o 
   4  16   1       26.39       21.11      8.67 o 
   5  16   1       35.81       30.65      8.57 o 
   6  16   1       32.55       38.83      7.89 o 
   7  16   1      107.29      106.85      9.83 o 
   8  16   1        2.37       19.65     11.76 o 
   0  17   1      611.04      620.02     24.55 o 
   1  17   1      391.90      362.48     23.07 o 
   2  17   1      132.04      135.73     10.49 o 
   3  17   1        0.19      -16.38     16.38 o 
   4  17   1      192.29      176.66     11.54 o 
   5  17   1      218.81      244.94     12.16 o 
   6  17   1       32.13       32.09      9.96 o 
   7  17   1       63.90       73.81     12.63 o 
   0  18   1       44.26       55.07     17.87 o 
   1  18   1      680.16      616.56     17.87 o 
   2  18   1      205.95      222.92     11.05 o 
   3  18   1       44.35       52.45     10.43 o 
   4  18   1       56.09       47.78      9.64 o 
   5  18   1       97.25       92.34     12.70 o 
   6  18   1      222.08      219.16     15.47 o 
   0  19   1       17.09       -5.96     11.90 o 
   1  19   1        7.64        9.66     10.70 o 
   2  19   1      126.77      144.63     11.76 o 
   3  19   1       45.67       42.59     11.02 o 
   4  19   1        3.38       11.72     13.04 o 
   5  19   1      117.12      129.10     17.11 o 
   0  20   1       59.40       49.88     21.60 o 
   1  20   1       38.99       23.64     14.47 o 
   2  20   1       59.11       62.49     15.53 o 
   3  20   1      266.92      294.84     19.65 o 
   3   0   2        0.25        0.00     10.41 o 
   4   0   2     1088.18     1052.49     17.12 o 
   5   0   2      973.62     1050.99     19.36 o 
   6   0   2      253.27      232.98      7.46 o 
   7   0   2        1.06       -5.22      6.71 o 
   8   0   2      685.79      707.85     15.63 o 
   9   0   2      238.40      241.90     13.40 o 
  10   0   2      419.89      393.75     15.63 o 
  11   0   2       13.12       18.61     11.16 o 
  12   0   2        3.05       12.65     18.61 o 
   3   1   2     1058.28     1016.24     15.63 o 
   4   1   2     1028.04     1049.89     12.11 o 
   5   1   2      220.06      236.81      5.27 o 
   6   1   2      135.06      120.55      6.32 o 
   7   1   2       10.95       11.02      4.96 o 
   8   1   2       49.27       52.86      7.07 o 
   9   1   2      135.47      133.16      7.44 o 
  10   1   2      142.68      130.92      8.90 o 
  11   1   2      134.21      128.78      9.72 o 
  12   1   2      112.14      168.87     16.81 o 
   0   2   2      864.61      743.58     30.52 o 
   2   2   2     4427.15     4313.20     83.35 o 
   3   2   2       79.18       50.73      3.93 o 
   4   2   2      328.31      329.28      6.24 o 
   5   2   2      900.83      930.15     13.23 o 
   6   2   2      108.64       92.09      4.46 o 
   7   2   2      222.81      212.94      6.56 o 
   8   2   2       93.05      100.79      5.51 o 
   9   2   2     1441.44     1464.14     21.31 o 
  10   2   2      212.11      220.21      8.90 o 
  11   2   2       54.99       40.73      8.37 o 
  12   2   2       89.51       92.26     14.71 o 
   2   3   2     8962.28     8545.97    125.12 o 
   3   3   2      498.70      484.64      8.37 o 
   4   3   2     1133.61     1176.47     16.29 o 
   5   3   2     1910.02     2048.59     22.78 o 
   6   3   2        5.40        4.83      4.22 o 
   7   3   2      568.34      564.81     11.90 o 
   8   3   2      821.73      821.23     12.30 o 
   9   3   2      258.26      279.42     10.80 o 
  10   3   2      110.87      108.92     21.96 o 
  11   3   2        1.63       -9.72      9.72 o 
  12   3   2       19.63       42.93     15.69 o 
   0   4   2     9344.59     9269.88    312.61 o 
   1   4   2     5028.87     4801.89     73.03 o 
   2   4   2      406.91      425.38      8.04 o 
   3   4   2     4073.20     4058.59     53.19 o 
   4   4   2      719.92      811.01     10.87 o 
   5   4   2      110.11      121.13      5.19 o 
   6   4   2      921.59      919.46     20.09 o 
   7   4   2      169.93      177.98     10.80 o 
   8   4   2      985.52     1007.40     14.94 o 
   9   4   2      942.51      961.05     22.33 o 
  10   4   2      122.77      115.61      6.74 o 
  11   4   2        0.18       13.67     12.28 o 
  12   4   2      131.64      176.37     19.20 o 
   0   5   2      647.84      572.38     30.52 o 
   1   5   2      517.42      452.31     32.01 o 
   2   5   2     3647.87     3672.08     65.50 o 
   3   5   2      330.50      341.80     21.96 o 
   4   5   2      558.02      620.08      9.72 o 
   5   5   2      293.96      297.66      6.32 o 
   6   5   2       45.39       44.03      4.74 o 
   7   5   2       90.32       85.19      6.03 o 
   8   5   2      194.60      184.02     13.02 o 
   9   5   2      248.49      227.66      7.84 o 
  10   5   2      310.00      307.98      9.08 o 
  11   5   2      152.98      168.61     10.00 o 
  12   5   2       59.73      112.82     21.64 o 
   0   6   2      540.00      540.37     20.85 o 
   1   6   2     2178.97     2159.84     45.43 o 
   2   6   2      976.62      985.10     18.41 o 
   3   6   2       52.32       57.86      7.82 o 
   4   6   2       15.27       15.37      4.12 o 
   5   6   2      518.36      512.20      8.57 o 
   6   6   2      929.06      979.14     13.13 o 
   7   6   2     1432.05     1499.21     19.98 o 
   8   6   2      835.43      819.77     13.36 o 
   9   6   2      249.94      238.07      8.22 o 
  10   6   2      113.20      117.44     18.61 o 
  11   6   2       79.75       74.06     13.03 o 
   0   7   2       37.78       39.44     13.40 o 
   1   7   2     3621.77     3772.26     73.63 o 
   2   7   2       98.10      119.80      6.98 o 
   3   7   2      559.67      596.18     16.74 o 
   4   7   2     1042.84     1211.64     19.49 o 
   5   7   2      416.59      439.87     11.53 o 
   6   7   2     1037.48     1058.59     15.02 o 
   7   7   2      242.31      257.36      5.85 o 
   8   7   2       49.37       36.97      6.56 o 
   9   7   2      559.17      555.80     17.86 o 
  10   7   2        2.33       -0.45      8.67 o 
  11   7   2      288.20      299.85     15.37 o 
   0   8   2     2127.82     2230.74     48.39 o 
   1   8   2     1099.40     1172.80     28.61 o 
   2   8   2      357.42      409.50     10.55 o 
   3   8   2       97.13       92.72      8.90 o 
   4   8   2      329.98      337.98     12.66 o 
   5   8   2      256.62      250.69      7.08 o 
   6   8   2       94.14      104.24      5.51 o 
   7   8   2       29.55       26.75      6.70 o 
   8   8   2      346.95      327.64      9.30 o 
   9   8   2      154.57      145.98      8.04 o 
  10   8   2       92.57      109.33      7.68 o 
  11   8   2       42.69       44.98     21.60 o 
   0   9   2      413.23      398.22     18.61 o 
   1   9   2     1664.88     1851.37     31.47 o 
   2   9   2      923.57     1010.50     18.99 o 
   3   9   2      254.18      250.85      8.14 o 
   4   9   2      628.91      699.41     13.42 o 
   5   9   2     1317.84     1370.75     18.33 o 
   6   9   2      426.00      430.27     14.89 o 
   7   9   2       49.08       43.90      5.72 o 
   8   9   2      256.88      257.03     18.99 o 
   9   9   2      123.83      128.64      8.56 o 
  10   9   2      198.30      188.88      9.35 o 
  11   9   2       33.18       39.58     30.89 o 
   0  10   2      426.29      417.58     17.12 o 
   1  10   2      775.76      844.94     39.08 o 
   2  10   2      387.84      371.82     11.44 o 
   3  10   2      306.83      331.88      8.90 o 
   4  10   2      162.94      172.36     18.99 o 
   5  10   2      243.08      267.17     14.51 o 
   6  10   2      293.79      301.42     10.05 o 
   7  10   2      526.34      507.31     19.73 o 
   8  10   2      412.65      420.98     10.46 o 
   9  10   2      112.14      108.65      7.82 o 
  10  10   2       13.44       23.09      6.98 o 
   0  11   2      121.36      116.85     10.41 o 
   1  11   2      330.59      360.50     17.12 o 
   2  11   2      147.62      137.95      7.84 o 
   3  11   2      240.18      248.44     10.70 o 
   4  11   2      687.87      746.48     14.19 o 
   5  11   2      248.76      233.83     17.48 o 
   6  11   2      176.63      168.34     11.90 o 
   7  11   2      203.87      209.56      8.22 o 
   8  11   2      277.82      310.26      9.83 o 
   9  11   2       19.01       13.21     10.70 o 
  10  11   2      149.74      146.43     10.80 o 
   0  12   2      745.43      691.49     23.06 o 
   1  12   2      753.02      756.21     34.98 o 
   2  12   2       21.89       17.28      6.97 o 
   3  12   2      178.93      179.27      8.57 o 
   4  12   2      292.49      279.83     14.51 o 
   5  12   2      470.26      440.53     12.65 o 
   6  12   2      395.88      369.19     10.49 o 
   7  12   2      597.83      586.49     14.14 o 
   8  12   2      513.63      523.00     17.48 o 
   9  12   2       46.93       35.09      7.44 o 
  10  12   2      102.87      134.76     23.45 o 
   0  13   2        0.46       11.90     11.16 o 
   1  13   2       75.15       72.77      8.93 o 
   2  13   2      509.12      484.44     12.51 o 
   3  13   2       91.64       66.15      8.90 o 
   4  13   2      117.85      112.73     11.17 o 
   5  13   2      203.77      178.62     10.80 o 
   6  13   2      154.94      144.13      8.22 o 
   7  13   2      205.88      243.23     10.01 o 
   8  13   2       36.58       34.56      8.04 o 
   9  13   2        8.99        7.00     10.80 o 
   0  14   2       32.36       40.93     14.89 o 
   1  14   2     2499.01     2582.78     40.03 o 
   2  14   2      473.69      437.66     13.77 o 
   3  14   2      185.87      165.79      9.47 o 
   4  14   2      527.59      489.64     22.70 o 
   5  14   2        4.53       -6.59      6.59 o 
   6  14   2      418.38      415.14     11.44 o 
   7  14   2       30.80       20.40     11.92 o 
   8  14   2      224.58      222.23     21.58 o 
   9  14   2        6.10        8.57     13.75 o 
   0  15   2      159.29      163.75     13.40 o 
   1  15   2      937.43      927.24     19.81 o 
   2  15   2       53.12       40.05      7.84 o 
   3  15   2       15.82       26.24     13.41 o 
   4  15   2       62.78       51.08      9.35 o 
   5  15   2       35.57       40.12     17.12 o 
   6  15   2       18.50       18.06     10.05 o 
   7  15   2       26.88        8.30      8.67 o 
   8  15   2      139.33      136.08     10.72 o 
   0  16   2      260.80      243.40     17.87 o 
   1  16   2       60.05       32.12      9.20 o 
   2  16   2      436.87      406.00     12.60 o 
   3  16   2       55.15       55.33      9.63 o 
   4  16   2      325.21      324.15     16.75 o 
   5  16   2       34.95       44.07     18.23 o 
   6  16   2      272.62      271.05     11.53 o 
   7  16   2       44.98       53.14     13.02 o 
   0  17   2      394.00      386.32     21.60 o 
   1  17   2      559.75      557.14     17.48 o 
   2  17   2      128.41      111.37     17.12 o 
   3  17   2       55.59       46.45      9.43 o 
   4  17   2      271.81      252.56     12.83 o 
   5  17   2        7.96        9.31      9.47 o 
   6  17   2       20.03       25.99      9.43 o 
   7  17   2      190.68      185.55     13.13 o 
   0  18   2      137.68      117.60     18.61 o 
   1  18   2        4.78      -12.29     12.29 o 
   2  18   2      209.87      195.31     10.78 o 
   3  18   2      241.89      207.56     18.97 o 
   4  18   2        6.12        3.55      7.29 o 
   5  18   2      211.36      245.25     13.59 o 
   6  18   2       70.17       65.27     12.51 o 
   0  19   2       14.65      -13.40     13.40 o 
   1  19   2      582.82      598.88     18.01 o 
   2  19   2       41.50       70.84     17.48 o 
   3  19   2      280.76      286.42     15.76 o 
   4  19   2        2.75       -1.40     14.51 o 
   5  19   2       34.05       60.43     17.87 o 
   0  20   2        0.37       13.40     26.79 o 
   1  20   2       15.79       43.26     15.26 o 
   2  20   2        3.35        6.31     12.88 o 
   3  20   2       83.86       80.29     14.94 o 
   2   0   3     1308.19     1237.83     32.01 o 
   3   0   3     2154.57     1951.64     29.77 o 
   4   0   3      247.83      241.90      6.71 o 
   5   0   3      612.16      636.40     13.40 o 
   6   0   3      180.09      179.38      5.96 o 
   7   0   3      319.22      302.94     10.41 o 
   8   0   3     1341.60     1333.08     22.34 o 
   9   0   3       20.52       19.36      7.46 o 
  10   0   3      626.53      652.77     16.38 o 
  11   0   3       48.87       51.37     12.65 o 
  12   0   3        7.49        8.18     31.26 o 
   2   1   3      942.67      872.96     20.24 o 
   3   1   3      430.24      394.74     10.80 o 
   4   1   3      505.13      503.60      6.84 o 
   5   1   3      572.17      573.23      8.57 o 
   6   1   3      409.30      396.07     12.65 o 
   7   1   3       72.80       60.50      4.46 o 
   8   1   3     1641.72     1611.64     21.27 o 
   9   1   3       66.61       54.83      6.31 o 
  10   1   3      108.67      106.57      6.31 o 
  11   1   3        0.34       -5.81     10.70 o 
  12   1   3       48.44       38.11     13.97 o 
   2   2   3       99.09       86.72      5.27 o 
   3   2   3     3564.20     3398.00     41.82 o 
   4   2   3      570.24      603.73      9.20 o 
   5   2   3      105.05      109.95      4.46 o 
   6   2   3      497.12      485.18      9.30 o 
   7   2   3       44.03       43.66      7.82 o 
   8   2   3     2507.82     2528.91     31.64 o 
   9   2   3      667.60      670.43     33.87 o 
  10   2   3       25.99        6.85     10.80 o 
  11   2   3        6.31       -7.44     10.37 o 
  12   2   3       25.21       29.26     13.95 o 
   0   3   3      431.52      455.53     16.38 o 
   1   3   3    11922.18    11158.31    253.70 o 
   2   3   3     6872.36     6560.72     77.88 o 
   3   3   3      136.18      119.46      4.74 o 
   4   3   3     1587.79     1657.45     53.59 o 
   5   3   3     1099.86     1153.20     28.67 o 
   6   3   3      739.52      735.84     17.87 o 
   7   3   3      308.83      300.72      6.84 o 
   8   3   3       36.00       40.54      5.27 o 
   9   3   3       22.55       18.60      5.95 o 
  10   3   3      160.26      149.72     15.63 o 
  11   3   3      104.53      109.46     11.90 o 
  12   3   3      237.52      261.47     52.10 o 
   0   4   3      825.06      801.63     33.50 o 
   1   4   3     8782.57     8524.06    139.94 o 
   2   4   3     2942.09     2812.98     40.72 o 
   3   4   3     2998.00     3208.96     37.94 o 
   4   4   3     2484.65     2709.30     29.34 o 
   5   4   3      353.08      361.50      8.76 o 
   6   4   3       14.37       18.92      4.46 o 
   7   4   3      125.23      135.22      8.19 o 
   8   4   3     1770.93     1867.57     21.56 o 
   9   4   3      374.63      359.97     14.14 o 
  10   4   3       50.00       52.86      9.68 o 
  11   4   3       38.20       38.77      8.22 o 
  12   4   3       19.09       -7.98     22.78 o 
   0   5   3     1215.26     1155.94     27.54 o 
   1   5   3      326.31      321.00      7.68 o 
   2   5   3      117.08       81.01      4.99 o 
   3   5   3      171.29      181.09      5.95 o 
   4   5   3      278.11      301.84      7.44 o 
   5   5   3        9.60        1.86      4.40 o 
   6   5   3       15.50       11.90      4.74 o 
   7   5   3     1245.01     1230.03     16.96 o 
   8   5   3      282.21      250.73     18.23 o 
   9   5   3      551.73      520.84     14.14 o 
  10   5   3       35.32       39.20      6.56 o 
  11   5   3      207.86      199.07      9.17 o 
   0   6   3     1560.65     1560.85     34.99 o 
   1   6   3     1399.47     1438.91     27.35 o 
   2   6   3      728.07      779.62     30.52 o 
   3   6   3      557.59      546.69     11.31 o 
   4   6   3      913.22      944.15     15.15 o 
   5   6   3      431.29      447.03      7.84 o 
   6   6   3     1031.12     1008.30     34.99 o 
   7   6   3      698.73      716.80     11.58 o 
   8   6   3      347.43      322.97     17.12 o 
   9   6   3      237.30      211.57      8.22 o 
  10   6   3      172.44      179.76      8.76 o 
  11   6   3       42.06       38.70      7.32 o 
   0   7   3     1859.26     2005.96     51.37 o 
   1   7   3      185.80      202.50     15.26 o 
   2   7   3     1457.29     1686.54     26.71 o 
   3   7   3      783.05      822.48     13.21 o 
   4   7   3      410.36      410.99      9.22 o 
   5   7   3      308.89      309.69     10.80 o 
   6   7   3       90.29       99.68      5.08 o 
   7   7   3      328.70      300.11      8.67 o 
   8   7   3      562.57      585.32     20.09 o 
   9   7   3        2.98        0.00      7.43 o 
  10   7   3      170.06      182.20      8.57 o 
  11   7   3       38.15       62.76      7.61 o 
   0   8   3      456.54      452.55     17.12 o 
   1   8   3      843.26      831.70     26.43 o 
   2   8   3      236.89      225.82     22.70 o 
   3   8   3      194.83      179.01      6.84 o 
   4   8   3      158.71      142.79      9.68 o 
   5   8   3       99.18      103.38      5.95 o 
   6   8   3      114.24      132.23      6.06 o 
   7   8   3      155.00      154.23     13.40 o 
   8   8   3      150.08      137.36      7.46 o 
   9   8   3       99.21       99.95      7.68 o 
  10   8   3       38.54       43.20      8.93 o 
  11   8   3      122.75      136.25     16.00 o 
   0   9   3       78.46       82.63     10.41 o 
   1   9   3      285.00      301.90     11.54 o 
   2   9   3      762.70      758.20     27.91 o 
   3   9   3      270.05      254.21      7.89 o 
   4   9   3      195.32      173.56     10.41 o 
   5   9   3      624.92      613.77     14.89 o 
   6   9   3      898.13      928.38     25.31 o 
   7   9   3      556.27      545.16     10.37 o 
   8   9   3       84.23       90.64     12.28 o 
   9   9   3       29.37       40.22     10.43 o 
  10   9   3        6.60        0.42     11.90 o 
  11   9   3        3.44       31.60     18.23 o 
   0  10   3      311.60      249.36     13.40 o 
   1  10   3      165.87      147.51     16.38 o 
   2  10   3      465.98      452.51     12.83 o 
   3  10   3      687.01      744.53     15.69 o 
   4  10   3        6.84       13.60      5.96 o 
   5  10   3      556.08      547.94     11.42 o 
   6  10   3      652.54      626.93     11.76 o 
   7  10   3      881.82      896.80     13.59 o 
   8  10   3      356.56      363.55      9.46 o 
   9  10   3      297.93      314.14     10.78 o 
  10  10   3       16.82       29.41      9.43 o 
   0  11   3       27.05       30.52     10.41 o 
   1  11   3      234.41      249.51     21.97 o 
   2  11   3      293.74      283.20     10.05 o 
   3  11   3      333.50      347.84     10.87 o 
   4  11   3      184.49      195.76      6.97 o 
   5  11   3      440.05      417.83     11.17 o 
   6  11   3     1180.73     1165.64     20.22 o 
   7  11   3       47.43       37.37      7.44 o 
   8  11   3      100.96      101.51      7.14 o 
   9  11   3      212.31      226.13     11.54 o 
  10  11   3      173.70      203.47     12.88 o 
   0  12   3       76.45       75.18     11.90 o 
   1  12   3       42.30       43.26      9.20 o 
   2  12   3      180.80      189.06     11.17 o 
   3  12   3      102.76      105.20     14.15 o 
   4  12   3      654.59      694.00     13.42 o 
   5  12   3      483.32      511.83     24.93 o 
   6  12   3      106.87      111.10      8.14 o 
   7  12   3      664.56      673.21     13.95 o 
   8  12   3       27.42       25.09      7.68 o 
   9  12   3       66.69       61.97     11.44 o 
  10  12   3       87.29       95.93     15.00 o 
   0  13   3     1002.20     1024.20     29.77 o 
   1  13   3      906.17      861.05     19.47 o 
   2  13   3      349.12      349.42     18.24 o 
   3  13   3      187.99      168.41      8.38 o 
   4  13   3      323.52      325.89     11.57 o 
   5  13   3       24.06       17.88     14.14 o 
   6  13   3      241.08      242.68     18.61 o 
   7  13   3      103.97      100.94      7.68 o 
   8  13   3      131.97      169.38     20.09 o 
   9  13   3       72.01       76.33     18.61 o 
   0  14   3        8.49       -0.75     10.41 o 
   1  14   3     1632.10     1659.39     55.44 o 
   2  14   3      931.24      915.79     29.04 o 
   3  14   3       22.25        5.42      7.84 o 
   4  14   3      535.33      537.62     13.90 o 
   5  14   3      354.80      375.72     21.60 o 
   6  14   3       43.56       39.05      7.61 o 
   7  14   3       13.95       13.85      7.84 o 
   8  14   3      256.77      270.02     11.83 o 
   9  14   3      212.33      217.54     16.45 o 
   0  15   3      357.18      375.88     21.60 o 
   1  15   3      691.42      625.61     18.42 o 
   2  15   3       26.42       30.46      9.31 o 
   3  15   3      280.21      267.75     11.42 o 
   4  15   3      184.50      164.14     10.72 o 
   5  15   3       84.09       64.49     17.86 o 
   6  15   3       73.60       77.87      8.53 o 
   7  15   3      105.65       98.09     11.54 o 
   8  15   3       21.99       23.15      9.96 o 
   0  16   3       44.43       11.90     14.89 o 
   1  16   3       63.34       59.09     18.23 o 
   2  16   3      336.71      323.37     11.76 o 
   3  16   3      215.90      205.41     11.80 o 
   4  16   3        9.35       15.37     10.41 o 
   5  16   3      454.46      482.42     14.43 o 
   6  16   3       61.23       47.78      9.91 o 
   7  16   3      159.61      174.60     12.65 o 
   0  17   3      369.97      338.68     20.85 o 
   1  17   3      430.21      437.15     15.24 o 
   2  17   3      166.54      173.99     11.76 o 
   3  17   3       41.08       27.03      8.22 o 
   4  17   3       17.42       11.34     10.88 o 
   5  17   3       14.12        7.46     10.14 o 
   6  17   3       83.94       85.38     11.70 o 
   7  17   3       12.97       14.71     12.50 o 
   0  18   3      697.18      670.64     27.54 o 
   1  18   3       51.89       66.41     16.00 o 
   2  18   3       38.46       23.94      9.72 o 
   3  18   3       75.56       62.25      9.43 o 
   4  18   3       46.26       65.84     11.76 o 
   5  18   3      216.78      224.24     13.23 o 
   6  18   3        7.99       11.82     11.31 o 
   0  19   3       56.03       61.04     14.14 o 
   1  19   3       22.87       39.15     12.66 o 
   2  19   3       31.83       42.95     12.28 o 
   3  19   3        1.72        6.51     12.30 o 
   4  19   3       46.21       76.23     14.89 o 
   5  19   3       29.04       26.04     14.22 o 
   0  20   3       14.70       43.91     26.79 o 
   1  20   3       48.03       64.70     12.36 o 
   2  20   3      109.73      110.20     13.35 o 
   3  20   3       45.55       31.13     14.30 o 
   1   0   4      609.47      684.78     29.77 o 
   2   0   4        1.42       -4.47      4.47 o 
   3   0   4     2585.74     2472.67     38.69 o 
   4   0   4       43.16       46.89      5.96 o 
   5   0   4     1198.46     1272.79     20.85 o 
   6   0   4     1226.98     1269.09     19.36 o 
   7   0   4      126.33       93.04      8.18 o 
   8   0   4      442.99      474.14     12.65 o 
   9   0   4      101.05      112.40      8.92 o 
  10   0   4      676.77      648.30     19.36 o 
  11   0   4      201.56      202.46     13.40 o 
  12   0   4       34.77       60.29     23.81 o 
   2   1   4     2257.34     2080.02     51.05 o 
   3   1   4      247.88      216.78      4.46 o 
   4   1   4     1414.79     1489.00     18.21 o 
   5   1   4     1010.59     1161.74     15.20 o 
   6   1   4       26.41       31.88      5.59 o 
   7   1   4      104.77      123.69      5.19 o 
   8   1   4      413.97      407.60      8.94 o 
   9   1   4      248.16      253.06      7.61 o 
  10   1   4       20.26       15.02     10.41 o 
  11   1   4      153.66      148.35     11.92 o 
  12   1   4       23.18       26.78     13.23 o 
   1   2   4    25993.53    24048.54    783.05 o 
   2   2   4      477.04      456.83      7.84 o 
   3   2   4      350.96      346.82      5.72 o 
   4   2   4     1498.81     1625.88     23.45 o 
   5   2   4      984.06     1048.16     18.99 o 
   6   2   4      456.75      444.89      7.61 o 
   7   2   4      493.97      478.12      9.43 o 
   8   2   4      612.48      644.94     11.02 o 
   9   2   4      137.84      140.11     16.37 o 
  10   2   4      213.87      214.01     17.12 o 
  11   2   4      153.16      160.54      9.08 o 
  12   2   4       10.44       11.51     18.38 o 
   0   3   4      222.34      182.36     16.38 o 
   1   3   4     1007.88      945.54     17.87 o 
   2   3   4      273.88      235.17      4.46 o 
   3   3   4     2324.57     2276.44     25.31 o 
   4   3   4       33.29       43.42      3.93 o 
   5   3   4     1261.33     1371.93     16.83 o 
   6   3   4      348.48      389.09      7.84 o 
   7   3   4      178.88      185.69      6.56 o 
   8   3   4      224.06      211.81      6.78 o 
   9   3   4      439.72      451.43      8.94 o 
  10   3   4       54.14       39.00      5.72 o 
  11   3   4      264.17      254.14     10.72 o 
  12   3   4       25.91       11.88     17.27 o 
   0   4   4       89.04       64.02      8.92 o 
   1   4   4     1514.24     1498.96     23.68 o 
   2   4   4     1195.64     1147.91     16.43 o 
   3   4   4     1578.67     1581.56     19.81 o 
   4   4   4       90.08       98.42      3.58 o 
   5   4   4      738.81      699.17     13.13 o 
   6   4   4       67.92       75.07      4.96 o 
   7   4   4      587.32      587.40     10.17 o 
   8   4   4     1429.50     1424.03     18.10 o 
   9   4   4       82.92       74.49      6.31 o 
  10   4   4       75.33       74.91      6.78 o 
  11   4   4      159.36      154.59     10.14 o 
  12   4   4       21.84       52.05     22.20 o 
   0   5   4        0.06       -5.96      5.96 o 
   1   5   4      621.05      609.43     11.27 o 
   2   5   4     2131.14     2211.86     31.64 o 
   3   5   4     1834.44     1942.21     26.02 o 
   4   5   4      312.18      331.86      7.08 o 
   5   5   4      258.70      267.61      6.31 o 
   6   5   4      546.73      551.28      9.47 o 
   7   5   4      198.92      210.33      6.70 o 
   8   5   4       83.30       85.59      6.31 o 
   9   5   4       26.20       29.10      5.78 o 
  10   5   4       55.15       58.84      7.36 o 
  11   5   4       40.71       25.93     23.45 o 
   0   6   4     1746.96     1746.19     37.97 o 
   1   6   4      470.04      470.15     10.17 o 
   2   6   4      643.15      661.65     11.44 o 
   3   6   4      787.14      809.28     25.31 o 
   4   6   4       88.47       62.17      4.74 o 
   5   6   4      153.61      154.74      4.96 o 
   6   6   4     1744.94     1769.33     22.37 o 
   7   6   4       77.28       81.33      6.03 o 
   8   6   4      336.06      311.36     10.43 o 
   9   6   4      219.55      184.94     11.53 o 
  10   6   4       41.44       37.92      7.61 o 
  11   6   4       59.95       55.32      9.46 o 
   0   7   4        0.00        1.08      7.46 o 
   1   7   4     1154.48     1256.62     22.67 o 
   2   7   4      583.36      647.06     12.81 o 
   3   7   4     1440.95     1459.75     23.82 o 
   4   7   4      869.72      898.82     32.75 o 
   5   7   4      299.33      281.47      6.43 o 
   6   7   4     1347.92     1366.00     16.28 o 
   7   7   4      146.25      115.31      7.08 o 
   8   7   4      118.18      118.41      9.68 o 
   9   7   4      174.46      158.34      8.37 o 
  10   7   4       41.05       28.83      7.31 o 
  11   7   4       57.88       72.53     20.85 o 
   0   8   4     2025.00     2143.66     60.29 o 
   1   8   4      360.73      394.05     11.49 o 
   2   8   4      800.75      811.13     16.75 o 
   3   8   4      424.23      407.26      8.94 o 
   4   8   4       29.44       19.12      7.82 o 
   5   8   4      178.88      188.81      6.06 o 
   6   8   4       93.40      101.33      7.07 o 
   7   8   4      212.70      191.18      7.89 o 
   8   8   4      630.47      617.99     12.60 o 
   9   8   4       55.64       42.00      7.61 o 
  10   8   4        7.61       17.65      8.14 o 
  11   8   4       77.76      127.16     15.76 o 
   0   9   4      334.36      342.40     14.14 o 
   1   9   4      656.40      679.05     18.60 o 
   2   9   4       35.62       40.53      6.60 o 
   3   9   4      889.58      906.07     17.50 o 
   4   9   4      832.64      843.12     13.23 o 
   5   9   4      451.07      458.27     10.01 o 
   6   9   4      164.48      180.46      7.14 o 
   7   9   4      325.99      282.32      7.84 o 
   8   9   4      241.54      225.53      9.47 o 
   9   9   4      163.93      155.04      8.42 o 
  10   9   4       52.06       62.05      8.22 o 
  11   9   4      120.23       96.56     17.57 o 
   0  10   4        9.66      -10.41     10.41 o 
   1  10   4       59.27       66.67      8.04 o 
   2  10   4      241.30      231.06     10.01 o 
   3  10   4      243.79      235.70     17.12 o 
   4  10   4      125.63      115.22      7.55 o 
   5  10   4      218.96      204.81     11.92 o 
   6  10   4       87.14       58.48      6.32 o 
   7  10   4      608.10      668.69     11.92 o 
   8  10   4      544.01      563.95     13.36 o 
   9  10   4      140.96      126.46     13.40 o 
  10  10   4      281.05      290.01     12.60 o 
   0  11   4       41.19       35.74     11.16 o 
   1  11   4      185.82      181.63     16.00 o 
   2  11   4      250.28      245.09     29.03 o 
   3  11   4       63.93       67.29      8.14 o 
   4  11   4      590.88      557.47     11.26 o 
   5  11   4      379.44      362.73      9.68 o 
   6  11   4      831.71      830.67     24.19 o 
   7  11   4       14.58       15.14      6.60 o 
   8  11   4       18.74       23.70      6.06 o 
   9  11   4      200.23      207.51     11.23 o 
  10  11   4      104.39      137.64     12.07 o 
   0  12   4      100.99       93.04     13.40 o 
   1  12   4      101.19       92.27     10.00 o 
   2  12   4      672.14      667.72     14.83 o 
   3  12   4      543.59      537.43     13.23 o 
   4  12   4      155.07      155.30      7.14 o 
   5  12   4       58.21       46.52      6.84 o 
   6  12   4      177.75      171.61     11.53 o 
   7  12   4      233.91      224.26     14.51 o 
   8  12   4       66.05       62.87      8.38 o 
   9  12   4       73.91       96.75     20.47 o 
  10  12   4      117.95      101.33     15.69 o 
   0  13   4      940.05      979.55     29.03 o 
   1  13   4      321.29      337.60     13.95 o 
   2  13   4      153.48      141.11      8.76 o 
   3  13   4      710.03      722.46     15.69 o 
   4  13   4      438.56      451.60     11.96 o 
   5  13   4      156.56      166.05      8.04 o 
   6  13   4      114.26      105.75      8.57 o 
   7  13   4       95.64       69.81      8.57 o 
   8  13   4       48.09       57.32     10.79 o 
   9  13   4       54.88       46.61     12.89 o 
   0  14   4      122.71      136.21     15.63 o 
   1  14   4      340.76      311.71     21.96 o 
   2  14   4       40.09       26.87     13.40 o 
   3  14   4      391.21      400.83     12.29 o 
   4  14   4      232.51      214.89     13.77 o 
   5  14   4       13.67       15.04      7.29 o 
   6  14   4       78.99       75.12      8.04 o 
   7  14   4        5.91       10.10      7.98 o 
   8  14   4       17.51       15.21     10.04 o 
   9  14   4       34.49       21.13     14.83 o 
   0  15   4       89.43       90.06     14.14 o 
   1  15   4       18.35       17.34      8.22 o 
   2  15   4      531.46      541.79     17.11 o 
   3  15   4      105.36      102.13      8.56 o 
   4  15   4      563.63      567.96     34.23 o 
   5  15   4      259.90      262.12     17.86 o 
   6  15   4       12.51       14.14      7.89 o 
   7  15   4       50.82       58.68      9.11 o 
   8  15   4        8.24       15.26      9.91 o 
   0  16   4      359.80      355.05     23.06 o 
   1  16   4      325.25      310.42     12.81 o 
   2  16   4      187.48      171.81      9.72 o 
   3  16   4      204.68      198.05     16.00 o 
   4  16   4      117.33      117.56     10.17 o 
   5  16   4      191.58      167.63     34.25 o 
   6  16   4      391.76      449.24     14.30 o 
   7  16   4       54.20       52.98     19.35 o 
   0  17   4      468.92      538.16     28.28 o 
   1  17   4        7.07       10.05     10.49 o 
   2  17   4        9.21       15.69     10.17 o 
   3  17   4       33.22       30.09      9.64 o 
   4  17   4        8.35        8.96      9.47 o 
   5  17   4       60.01       54.00     11.53 o 
   6  17   4       29.53       32.11     12.83 o 
   0  18   4     1123.87     1112.78     35.74 o 
   1  18   4       14.22        7.91      9.11 o 
   2  18   4       59.40       56.03     11.31 o 
   3  18   4       68.84       63.08     13.77 o 
   4  18   4       40.88       49.33     11.92 o 
   5  18   4       17.86       27.39     17.86 o 
   6  18   4       25.64       29.49     13.57 o 
   0  19   4       16.21        0.75     17.12 o 
   1  19   4      204.64      208.60     16.00 o 
   2  19   4      254.31      264.61     27.91 o 
   3  19   4       94.20       91.86     20.48 o 
   4  19   4       70.33      104.33     20.10 o 
   0  20   4       84.39       80.39     26.79 o 
   1  20   4       21.94       23.82     12.34 o 
   2  20   4      142.60      144.38     15.24 o 
   3  20   4      115.39      162.50     30.89 o 
   1   0   5     7786.67     7391.93    171.20 o 
   2   0   5       42.43       23.06      4.47 o 
   3   0   5      818.63      887.25     17.12 o 
   4   0   5     1099.24     1160.42     21.60 o 
   5   0   5      627.11      698.18     13.40 o 
   6   0   5       72.01       60.29      3.73 o 
   7   0   5     2040.27     2032.75     33.50 o 
   8   0   5      210.11      174.18      9.67 o 
   9   0   5      783.57      867.14     21.60 o 
  10   0   5      842.79      837.37     21.60 o 
  11   0   5      122.59      134.72     14.14 o 
  12   0   5       49.32       58.05     14.89 o 
   0   1   5      927.91      871.62     35.74 o 
   1   1   5      492.54      423.94     14.51 o 
   2   1   5      888.56      844.80     14.47 o 
   3   1   5      736.20      713.53     14.89 o 
   4   1   5      500.44      560.75      7.98 o 
   5   1   5     1768.21     1770.15     29.03 o 
   6   1   5      204.15      212.07      5.72 o 
   7   1   5       90.76       98.69      5.36 o 
   8   1   5      103.97      101.45     22.70 o 
   9   1   5      119.51       97.46     11.54 o 
  10   1   5       14.56       11.53      7.36 o 
  11   1   5       96.07       81.47     14.15 o 
  12   1   5       49.26       74.57     16.75 o 
   0   2   5    15350.61    14393.83    265.74 o 
   1   2   5     7161.87     6632.07    107.80 o 
   2   2   5     2242.61     2133.53     41.69 o 
   3   2   5      922.84      889.09     11.84 o 
   4   2   5      257.16      257.80      5.72 o 
   5   2   5      344.53      340.63      8.90 o 
   6   2   5      266.61      274.79      6.31 o 
   7   2   5      662.11      686.07     19.36 o 
   8   2   5      795.55      761.55     12.36 o 
   9   2   5      356.99      328.17      7.84 o 
  10   2   5      341.61      340.27      9.96 o 
  11   2   5       65.69       79.30     11.90 o 
  12   2   5      108.95      116.36     36.48 o 
   0   3   5     1069.27     1010.06     28.28 o 
   1   3   5     2773.68     2762.17     68.69 o 
   2   3   5     5068.58     5019.25     55.83 o 
   3   3   5      291.46      330.04      5.64 o 
   4   3   5      419.47      464.87      7.68 o 
   5   3   5       43.84       37.11      9.31 o 
   6   3   5       19.86       33.48      4.83 o 
   7   3   5      327.33      356.22     15.63 o 
   8   3   5       42.28       30.49     13.40 o 
   9   3   5      196.29      174.56      6.84 o 
  10   3   5      129.89      107.33      7.07 o 
  11   3   5      162.02      154.47      9.11 o 
  12   3   5       55.03       33.72     27.91 o 
   0   4   5      863.20      883.52     21.60 o 
   1   4   5      207.94      183.27     13.02 o 
   2   4   5      622.71      658.53     10.70 o 
   3   4   5     1104.06     1192.76     15.26 o 
   4   4   5      512.25      487.69     10.25 o 
   5   4   5      199.17      170.50      6.60 o 
   6   4   5      236.09      224.87      6.03 o 
   7   4   5     1367.33     1380.77     18.99 o 
   8   4   5       99.70       85.30     11.17 o 
   9   4   5      287.72      243.91     11.16 o 
  10   4   5       57.30       50.04      8.93 o 
  11   4   5       10.95       20.76      8.76 o 
   0   5   5      414.46      407.89     13.40 o 
   1   5   5      633.37      603.28     10.53 o 
   2   5   5     2021.95     2061.85     37.22 o 
   3   5   5     1316.05     1443.68     19.36 o 
   4   5   5     3362.02     3556.48     66.63 o 
   5   5   5      203.90      223.39      6.84 o 
   6   5   5      243.33      210.87      6.84 o 
   7   5   5      867.51      875.60     12.60 o 
   8   5   5      393.76      343.16     13.03 o 
   9   5   5      275.85      252.97     19.72 o 
  10   5   5        0.12       -6.75     11.02 o 
  11   5   5      103.43      119.48     16.00 o 
   0   6   5       26.20       29.77      6.71 o 
   1   6   5      693.97      709.89     12.70 o 
   2   6   5      925.76     1010.14     16.81 o 
   3   6   5     3452.01     3647.12     46.29 o 
   4   6   5      227.99      224.05      6.06 o 
   5   6   5      188.56      202.63      5.51 o 
   6   6   5      276.08      269.20      7.36 o 
   7   6   5      979.05     1010.46     19.35 o 
   8   6   5      625.42      672.89     13.77 o 
   9   6   5      352.79      325.69      9.47 o 
  10   6   5       88.92       69.00      7.84 o 
  11   6   5        9.73       19.92     11.02 o 
   0   7   5      238.85      296.25     11.90 o 
   1   7   5      485.33      500.03     10.70 o 
   2   7   5      135.11      137.94      9.31 o 
   3   7   5     1595.75     1732.84     23.91 o 
   4   7   5      289.05      319.50      6.87 o 
   5   7   5      196.10      208.77      6.60 o 
   6   7   5      222.62      241.99      6.20 o 
   7   7   5     1353.16     1337.53     39.45 o 
   8   7   5      270.77      272.57      8.14 o 
   9   7   5      108.35       90.87      7.08 o 
  10   7   5      149.01      131.74      8.37 o 
  11   7   5       88.98      132.54     31.64 o 
   0   8   5     1039.48     1030.14     21.60 o 
   1   8   5      743.44      808.95     12.89 o 
   2   8   5     1079.88     1092.40     20.74 o 
   3   8   5      191.05      188.55      6.56 o 
   4   8   5      901.84      941.36     15.53 o 
   5   8   5       48.40       49.46      5.51 o 
   6   8   5      621.21      642.18     14.90 o 
   7   8   5      516.56      485.56     10.49 o 
   8   8   5      141.36      125.14     11.53 o 
   9   8   5      253.43      222.13      9.43 o 
  10   8   5       90.80       93.90     11.90 o 
  11   8   5      216.94      216.74     23.07 o 
   0   9   5       93.81       69.96      8.92 o 
   1   9   5       14.27        7.40     11.17 o 
   2   9   5      386.17      378.35      9.43 o 
   3   9   5      444.01      448.82      9.64 o 
   4   9   5      244.18      230.11     11.54 o 
   5   9   5      397.16      438.50     33.49 o 
   6   9   5      894.92      880.94     12.66 o 
   7   9   5        4.40        7.59     11.54 o 
   8   9   5      421.18      418.94     11.76 o 
   9   9   5      213.53      216.03     10.79 o 
  10   9   5      145.75      140.25     11.31 o 
   0  10   5      302.82      315.59     15.63 o 
   1  10   5      281.23      266.74      8.76 o 
   2  10   5      163.59      199.14      8.92 o 
   3  10   5      839.43      884.90     14.87 o 
   4  10   5      220.42      227.63      7.50 o 
   5  10   5      120.24      116.28      6.97 o 
   6  10   5       90.97       76.75      9.31 o 
   7  10   5      256.39      233.46      7.98 o 
   8  10   5       92.72       76.26      7.98 o 
   9  10   5      104.25       94.91      8.94 o 
  10  10   5       81.23       63.78     10.78 o 
   0  11   5      639.34      677.35     23.06 o 
   1  11   5      418.29      419.39     14.45 o 
   2  11   5      579.27      553.37     14.15 o 
   3  11   5      524.64      523.52     11.96 o 
   4  11   5       11.27        5.64      6.70 o 
   5  11   5     1248.63     1254.55     20.44 o 
   6  11   5       13.66       22.09      9.31 o 
   7  11   5      126.81      119.50      6.97 o 
   8  11   5      157.29      143.72     11.54 o 
   9  11   5       65.37       64.76      9.20 o 
  10  11   5        4.17       11.83     12.83 o 
   0  12   5      206.00      206.91     16.38 o 
   1  12   5       16.59       18.56      6.32 o 
   2  12   5      443.19      440.33     11.97 o 
   3  12   5       24.54       22.99      7.44 o 
   4  12   5       77.00       76.84     27.91 o 
   5  12   5       16.70       17.11      9.68 o 
   6  12   5      235.59      228.14      8.67 o 
   7  12   5      437.85      480.46     12.16 o 
   8  12   5       50.73       57.69      6.98 o 
   9  12   5       64.75       42.45     12.88 o 
   0  13   5      442.43      394.49     17.87 o 
   1  13   5      228.84      233.17     12.65 o 
   2  13   5      347.94      318.09     32.75 o 
   3  13   5      677.88      700.51     32.01 o 
   4  13   5       21.44       12.89      7.61 o 
   5  13   5      326.11      353.66     24.94 o 
   6  13   5       44.58       34.63      7.14 o 
   7  13   5       72.59       77.65      9.68 o 
   8  13   5       97.76      104.80     18.24 o 
   9  13   5       28.79       27.20     12.30 o 
   0  14   5       99.67       74.43     14.89 o 
   1  14   5      154.16      129.01      9.77 o 
   2  14   5      192.82      178.43     10.25 o 
   3  14   5      960.78      956.69     20.34 o 
   4  14   5       54.76       52.83     17.12 o 
   5  14   5       55.53       48.49      8.57 o 
   6  14   5       65.17       49.06      8.67 o 
   7  14   5      256.21      257.58     11.26 o 
   8  14   5       38.52       32.36     17.48 o 
   0  15   5      966.68      920.00     30.52 o 
   1  15   5       89.82       71.39     14.14 o 
   2  15   5      292.34      285.21     16.38 o 
   3  15   5      139.00      153.18     13.02 o 
   4  15   5       17.25       18.53      8.53 o 
   5  15   5       47.36       60.57     21.58 o 
   6  15   5      204.22      232.92     14.53 o 
   7  15   5       31.35       32.47      8.79 o 
   8  15   5      129.18      131.32     21.97 o 
   0  16   5       37.08       49.13     16.38 o 
   1  16   5      338.64      345.30     13.59 o 
   2  16   5       49.48       36.54     10.05 o 
   3  16   5      389.96      363.66     14.89 o 
   4  16   5      183.81      187.70     11.27 o 
   5  16   5       90.07       94.49      9.30 o 
   6  16   5       35.15       27.50     10.24 o 
   7  16   5        3.20       14.92     10.37 o 
   0  17   5       39.70       58.05     17.87 o 
   1  17   5      133.04      127.53     24.57 o 
   2  17   5       51.60       61.79      9.43 o 
   3  17   5      111.70      110.81     10.55 o 
   4  17   5       99.00       94.31     10.71 o 
   5  17   5       55.82       51.10     11.95 o 
   6  17   5      294.16      295.23     42.43 o 
   0  18   5        7.80       23.06     22.34 o 
   1  18   5       10.81        2.74     26.06 o 
   2  18   5      438.76      399.88     14.71 o 
   3  18   5       39.27       50.50     21.58 o 
   4  18   5      192.33      233.08     14.31 o 
   5  18   5      164.22      199.42     15.55 o 
   0  19   5      119.84       92.30     20.85 o 
   1  19   5        0.47        4.36     13.89 o 
   2  19   5        6.57        1.91     11.84 o 
   3  19   5       46.95       44.18     12.66 o 
   4  19   5       31.53       25.21     17.86 o 
   0  20   5      164.70      186.83     23.06 o 
   1  20   5      106.91      115.74     13.57 o 
   2  20   5      269.13      241.44     20.47 o 
   1   0   6     4211.02     3889.11     96.03 o 
   2   0   6        1.42       -5.22      5.22 o 
   3   0   6     1375.71     1510.99     26.04 o 
   4   0   6      377.02      358.76     10.41 o 
   5   0   6        4.49        0.75      6.71 o 
   6   0   6      116.40      108.68      5.22 o 
   7   0   6      388.91      427.99     13.40 o 
   8   0   6      377.69      328.98     12.65 o 
   9   0   6        0.00       -0.75     17.12 o 
  10   0   6      462.96      440.64     15.63 o 
  11   0   6        7.21        4.47     11.16 o 
  12   0   6       26.36       34.25     15.63 o 
   0   1   6     2092.24     1930.79     72.19 o 
   1   1   6     3363.80     3102.02     45.40 o 
   2   1   6      346.26      318.80      8.93 o 
   3   1   6     5067.13     5222.09     59.65 o 
   4   1   6     1562.45     1630.72     18.75 o 
   5   1   6      410.35      381.98     13.77 o 
   6   1   6      118.39       99.73      4.66 o 
   7   1   6       68.19       84.89      8.56 o 
   8   1   6      212.17      187.75      7.50 o 
   9   1   6       14.60        8.88      9.31 o 
  10   1   6      381.72      370.72     10.17 o 
  11   1   6        8.80       11.00      8.14 o 
  12   1   6       40.26       42.46     14.04 o 
   0   2   6     1800.76     1708.99     30.52 o 
   1   2   6     2688.83     2548.27     29.98 o 
   2   2   6      596.07      566.02     21.96 o 
   3   2   6     4412.80     4543.57     47.61 o 
   4   2   6     1514.12     1649.97     17.77 o 
   5   2   6      418.81      390.50      7.68 o 
   6   2   6       16.16       13.84      3.93 o 
   7   2   6     2607.16     2628.89     28.40 o 
   8   2   6      255.00      216.80     10.80 o 
   9   2   6      136.08      114.58      9.31 o 
  10   2   6      294.89      276.47     10.80 o 
  11   2   6      147.90      187.47     13.77 o 
   0   3   6      830.86      736.15     19.36 o 
   1   3   6     1812.17     1720.83     52.10 o 
   2   3   6       73.74       60.19      4.10 o 
   3   3   6      728.56      715.15     14.51 o 
   4   3   6     1674.18     1789.11     20.54 o 
   5   3   6      229.24      223.02      7.31 o 
   6   3   6      721.27      753.24     21.21 o 
   7   3   6      173.57      191.68      6.31 o 
   8   3   6      133.17      110.32      6.03 o 
   9   3   6       77.88       80.06      7.44 o 
  10   3   6      195.74      207.46      8.56 o 
  11   3   6       76.32      101.78     10.01 o 
   0   4   6       11.40       -8.92      8.92 o 
   1   4   6     6500.73     6496.18     81.50 o 
   2   4   6     2570.53     2615.57     36.44 o 
   3   4   6      494.09      528.23     17.12 o 
   4   4   6        8.25       -1.84      8.93 o 
   5   4   6        5.13        8.14      4.12 o 
   6   4   6      443.14      410.51      7.89 o 
   7   4   6      711.58      712.54     12.65 o 
   8   4   6      419.87      433.70      9.43 o 
   9   4   6       78.60       54.52      7.44 o 
  10   4   6       88.71       78.59      7.31 o 
  11   4   6       28.51       19.05      9.43 o 
   0   5   6     2195.76     2349.11     50.62 o 
   1   5   6      378.90      400.83      7.36 o 
   2   5   6     2519.45     2616.74     33.11 o 
   3   5   6      193.96      186.54      4.74 o 
   4   5   6      296.11      297.54     12.65 o 
   5   5   6      238.82      230.30     12.65 o 
   6   5   6       33.41       33.73      7.44 o 
   7   5   6      244.03      222.62      6.56 o 
   8   5   6      149.78      129.94     15.63 o 
   9   5   6       38.53       37.21      6.31 o 
  10   5   6       77.63       67.19      7.14 o 
  11   5   6      102.86      126.02     10.70 o 
   0   6   6     3482.91     3792.36     75.18 o 
   1   6   6     1609.94     1726.12     23.69 o 
   2   6   6       50.55       66.78      4.83 o 
   3   6   6        4.07       -1.88     11.17 o 
   4   6   6      189.95      187.94      7.07 o 
   5   6   6       26.32       36.72      4.46 o 
   6   6   6      458.10      455.97      9.20 o 
   7   6   6     1363.73     1358.34     33.13 o 
   8   6   6       96.54       75.08      6.03 o 
   9   6   6        0.43       12.88      7.83 o 
  10   6   6      247.67      227.26     16.38 o 
  11   6   6       32.14       29.62     12.05 o 
   0   7   6      160.46      194.26     11.90 o 
   1   7   6     1190.87     1235.08     17.87 o 
   2   7   6      310.12      359.91      9.11 o 
   3   7   6      170.80      160.11      6.03 o 
   4   7   6      416.83      421.26      8.57 o 
   5   7   6      108.41      111.35      5.36 o 
   6   7   6      172.23      186.32      6.84 o 
   7   7   6      469.61      466.53     20.85 o 
   8   7   6      152.09      131.18     10.43 o 
   9   7   6       13.62       10.14      6.78 o 
  10   7   6       32.21       25.82      8.04 o 
  11   7   6       75.53       91.41     33.87 o 
   0   8   6      176.21      169.71      8.92 o 
   1   8   6       95.81      100.15      5.36 o 
   2   8   6       21.99        4.37     13.02 o 
   3   8   6       67.78       76.95      7.08 o 
   4   8   6      237.08      231.65      7.50 o 
   5   8   6     1175.46     1218.48     16.93 o 
   6   8   6      712.73      702.96     11.02 o 
   7   8   6      196.05      161.22     13.77 o 
   8   8   6      109.23      109.43      7.36 o 
   9   8   6        5.51        6.64      7.29 o 
  10   8   6      102.41      102.40     16.75 o 
  11   8   6      174.63      178.23     22.70 o 
   0   9   6        9.55       -9.67      9.67 o 
   1   9   6      657.58      655.70     28.28 o 
   2   9   6      471.29      483.99      9.63 o 
   3   9   6     1242.09     1231.66     18.46 o 
   4   9   6       99.89       94.83      6.56 o 
   5   9   6     1309.07     1343.24     18.94 o 
   6   9   6      975.56      943.64     14.30 o 
   7   9   6       13.53       10.74     12.28 o 
   8   9   6      146.81      135.32      8.93 o 
   9   9   6       96.14       98.87      8.90 o 
  10   9   6       77.64       94.09      9.72 o 
   0  10   6      212.11      215.86     14.14 o 
   1  10   6      199.93      193.82      7.44 o 
   2  10   6      141.06      137.96     14.14 o 
   3  10   6      787.21      794.88     36.47 o 
   4  10   6     1241.35     1274.48     19.16 o 
   5  10   6      147.27      123.77      9.68 o 
   6  10   6      111.56      104.94      9.29 o 
   7  10   6       10.49        8.48      8.93 o 
   8  10   6      213.49      186.03     18.99 o 
   9  10   6       23.72       22.70      8.94 o 
  10  10   6       31.53       57.01     17.11 o 
   0  11   6       22.41       26.04     11.16 o 
   1  11   6      707.28      696.62     16.05 o 
   2  11   6     1090.36     1064.48     18.59 o 
   3  11   6      351.45      338.85     11.90 o 
   4  11   6      261.77      278.19     16.74 o 
   5  11   6     1355.74     1321.86     29.77 o 
   6  11   6       75.57       81.84      6.97 o 
   7  11   6        7.50        8.95      8.19 o 
   8  11   6       57.24       63.20      9.96 o 
   9  11   6       72.22       60.49     11.05 o 
  10  11   6        1.29        6.79     12.70 o 
   0  12   6      230.59      206.17     15.63 o 
   1  12   6     1468.70     1533.05     25.64 o 
   2  12   6      274.90      236.21     10.05 o 
   3  12   6       64.26       62.95      7.31 o 
   4  12   6       21.57       19.64      8.93 o 
   5  12   6      346.51      339.21     21.58 o 
   6  12   6       18.60        0.42      9.67 o 
   7  12   6      405.87      399.03     10.49 o 
   8  12   6      345.56      368.17     14.74 o 
   9  12   6       27.63       19.35     20.09 o 
   0  13   6      130.77      133.97     12.65 o 
   1  13   6      544.73      521.79     27.92 o 
   2  13   6     1163.40     1097.66     21.80 o 
   3  13   6       86.47       84.54      7.75 o 
   4  13   6       53.09       57.43      7.31 o 
   5  13   6      581.46      581.02     15.20 o 
   6  13   6       39.75       39.04     11.92 o 
   7  13   6      227.70      247.63      9.77 o 
   8  13   6       32.71       24.92     18.24 o 
   9  13   6       54.85       67.20     13.69 o 
   0  14   6        0.11      -14.89     14.89 o 
   1  14   6      566.68      562.56     16.75 o 
   2  14   6        9.31        5.19      9.43 o 
   3  14   6      780.95      786.63     17.87 o 
   4  14   6       35.46       33.31      8.38 o 
   5  14   6       49.47       45.20      8.04 o 
   6  14   6      251.15      243.08     26.80 o 
   7  14   6        8.56       11.05      8.93 o 
   8  14   6      104.81      115.79     10.71 o 
   0  15   6        2.68      -11.16     16.38 o 
   1  15   6       18.91       21.16      8.93 o 
   2  15   6      198.40      199.19     10.70 o 
   3  15   6       37.86       32.36     12.65 o 
   4  15   6      119.11      123.62     21.58 o 
   5  15   6        5.33        8.18      8.38 o 
   6  15   6       29.23       27.37      8.79 o 
   7  15   6      103.91       92.32     11.15 o 
   8  15   6       38.78       30.12     12.81 o 
   0  16   6       45.42       46.15     16.38 o 
   1  16   6       29.19       25.74      9.22 o 
   2  16   6       22.20       27.17      8.94 o 
   3  16   6      386.37      389.22     16.38 o 
   4  16   6       18.20       10.56      8.22 o 
   5  16   6       52.63       79.30     10.32 o 
   6  16   6       74.47       87.18     13.40 o 
   7  16   6      118.88      129.64     15.26 o 
   0  17   6      136.68      142.92     19.36 o 
   1  17   6       74.09       95.62     20.10 o 
   2  17   6      204.32      193.12     21.21 o 
   3  17   6       71.28       87.89      9.63 o 
   4  17   6      107.62       95.10     11.02 o 
   5  17   6       51.04       47.66     10.81 o 
   6  17   6      143.61      166.87     14.14 o 
   0  18   6        3.12      -17.12     20.10 o 
   1  18   6      205.91      188.83     14.12 o 
   2  18   6       55.68       47.23     13.02 o 
   3  18   6      472.37      469.30     26.79 o 
   4  18   6      146.98      171.42     24.94 o 
   5  18   6       31.89       20.15     12.12 o 
   0  19   6      193.93      191.28     20.85 o 
   1  19   6       62.37       74.52     16.79 o 
   2  19   6       54.76       79.52     27.91 o 
   3  19   6       82.83      108.42     21.96 o 
   4  19   6       10.84       34.33     12.94 o 
   0  20   6       18.76       10.41     17.87 o 
   1  20   6       32.44       46.20     13.90 o 
   2  20   6      220.69      259.41     21.94 o 
   1   0   7     1082.31     1030.89     23.81 o 
   2   0   7     1189.83     1172.32     23.81 o 
   3   0   7       61.18       78.16      6.71 o 
   4   0   7      296.59      341.66      9.67 o 
   5   0   7        2.23        8.18      5.96 o 
   6   0   7      116.07      113.15      5.96 o 
   7   0   7      207.63      204.70     10.41 o 
   8   0   7        8.43      -15.63     15.63 o 
   9   0   7       51.09       39.44     11.16 o 
  10   0   7       93.19       99.73     11.90 o 
  11   0   7       15.49       20.85     13.40 o 
   1   1   7     1705.82     1652.03     31.84 o 
   2   1   7      318.07      322.44      7.44 o 
   3   1   7      839.99      899.77     12.30 o 
   4   1   7        7.88       -2.98      3.35 o 
   5   1   7     1007.50      968.44     14.59 o 
   6   1   7      184.43      176.57      8.04 o 
   7   1   7      321.78      335.12      7.61 o 
   8   1   7       94.24       84.15      7.07 o 
   9   1   7       15.04       14.60      7.44 o 
  10   1   7       29.77       29.27      7.31 o 
  11   1   7      107.88      103.38      9.72 o 
   0   2   7      228.00      241.16      6.71 o 
   1   2   7     3361.08     3214.88     37.19 o 
   2   2   7      983.30      967.78     13.66 o 
   3   2   7       50.94       63.23      6.70 o 
   4   2   7       18.49       10.23     11.17 o 
   5   2   7      368.09      376.10      6.87 o 
   6   2   7       54.81       48.24      8.18 o 
   7   2   7      643.41      663.29     14.15 o 
   8   2   7      206.17      211.59      6.56 o 
   9   2   7       25.05       25.27      6.43 o 
  10   2   7       59.52       59.18      7.84 o 
  11   2   7       19.02        5.66     10.32 o 
   0   3   7      361.43      348.34     13.40 o 
   1   3   7      623.08      640.97     15.26 o 
   2   3   7       86.81       85.84      3.40 o 
   3   3   7     1820.37     1955.66     21.61 o 
   4   3   7      140.55      179.92     13.41 o 
   5   3   7      181.58      171.67      4.82 o 
   6   3   7      102.95       81.92      5.19 o 
   7   3   7      298.62      296.43      7.44 o 
   8   3   7        4.64       -3.44      8.38 o 
   9   3   7      107.18      107.08      6.56 o 
  10   3   7       32.22       18.97      7.68 o 
  11   3   7       97.69       94.72      9.43 o 
   0   4   7        4.43       11.16      6.71 o 
   1   4   7     1839.90     1899.82     39.82 o 
   2   4   7      892.21      985.49     13.77 o 
   3   4   7      419.83      423.93      7.36 o 
   4   4   7      156.00      195.62      5.22 o 
   5   4   7       85.39       84.65      5.95 o 
   6   4   7      381.43      398.71      8.37 o 
   7   4   7       30.39       30.46      7.07 o 
   8   4   7     1236.40     1195.12     15.76 o 
   9   4   7       96.82       91.48     10.04 o 
  10   4   7      351.05      335.11      9.72 o 
  11   4   7       20.52       16.09     11.53 o 
   0   5   7      285.44      288.80      8.18 o 
   1   5   7      941.95     1018.38     16.22 o 
   2   5   7     1874.18     1837.19     27.18 o 
   3   5   7     2700.44     2907.10     31.76 o 
   4   5   7      350.78      318.56     10.79 o 
   5   5   7        5.73       10.95      7.82 o 
   6   5   7       84.91       90.26      7.82 o 
   7   5   7       66.05       57.68      5.78 o 
   8   5   7       34.19       29.86      5.51 o 
   9   5   7      319.48      297.06      8.67 o 
  10   5   7      197.44      192.66      8.90 o 
  11   5   7        3.10        9.88     10.55 o 
   0   6   7       13.06       17.12      8.18 o 
   1   6   7     1240.58     1378.79     18.97 o 
   2   6   7      696.29      692.50     21.21 o 
   3   6   7     1747.44     1807.45     20.74 o 
   4   6   7      474.98      497.00      9.17 o 
   5   6   7      394.42      375.68      8.94 o 
   6   6   7      501.38      491.73     27.91 o 
   7   6   7      192.95      185.83      6.84 o 
   8   6   7      261.75      276.97      9.31 o 
   9   6   7       76.91       72.26      6.56 o 
  10   6   7      153.00      151.68      8.90 o 
  11   6   7       26.14       26.04     11.63 o 
   0   7   7      154.83      173.44     11.16 o 
   1   7   7      318.67      337.85      6.78 o 
   2   7   7        1.35       -4.96      4.96 o 
   3   7   7      385.39      404.08     11.54 o 
   4   7   7      817.98      810.11     12.88 o 
   5   7   7      237.80      240.91      7.29 o 
   6   7   7      236.95      236.49      8.14 o 
   7   7   7      472.79      438.74     16.00 o 
   8   7   7      111.11       87.73      6.56 o 
   9   7   7       17.46       16.08     11.16 o 
  10   7   7       86.70       89.79      8.37 o 
  11   7   7       99.38       99.83     14.48 o 
   0   8   7      630.09      570.17     16.38 o 
   1   8   7      167.65      193.57     12.65 o 
   2   8   7      128.03      123.35      8.19 o 
   3   8   7      216.57      226.61      7.14 o 
   4   8   7     1759.32     1758.70     27.16 o 
   5   8   7     1230.03     1279.60     17.77 o 
   6   8   7      222.92      203.80      6.74 o 
   7   8   7      502.35      496.42     30.14 o 
   8   8   7        3.40       14.14      6.97 o 
   9   8   7       23.01       19.17      7.61 o 
  10   8   7       21.21       20.47      8.67 o 
   0   9   7      612.52      639.38     17.87 o 
   1   9   7      210.43      202.52      7.31 o 
   2   9   7       47.52       56.61      8.56 o 
   3   9   7      661.14      649.32     11.42 o 
   4   9   7      453.05      457.32      9.47 o 
   5   9   7      178.17      191.55      8.56 o 
   6   9   7       19.65       16.45      5.51 o 
   7   9   7       73.87       73.78     13.03 o 
   8   9   7      160.87      156.36     17.12 o 
   9   9   7       72.87       54.33      8.67 o 
  10   9   7       25.61       38.44     10.90 o 
   0  10   7      243.20      263.50     11.90 o 
   1  10   7       14.26       14.71      5.08 o 
   2  10   7       68.53       72.20      7.07 o 
   3  10   7      533.31      537.61     17.87 o 
   4  10   7      509.77      501.85     15.26 o 
   5  10   7      519.67      520.43     11.44 o 
   6  10   7      177.26      169.86      7.14 o 
   7  10   7      125.90      124.82      8.56 o 
   8  10   7       83.74       79.25      7.98 o 
   9  10   7       29.87       30.91     10.41 o 
  10  10   7       24.84       25.66     10.78 o 
   0  11   7        3.66       -8.92     14.14 o 
   1  11   7     1392.19     1419.02     24.06 o 
   2  11   7      471.63      459.25     21.58 o 
   3  11   7      567.33      576.85     11.96 o 
   4  11   7      937.89      968.96     16.66 o 
   5  11   7       55.08       51.85      7.14 o 
   6  11   7      206.08      215.15      8.04 o 
   7  11   7       94.69      114.05      8.04 o 
   8  11   7      120.07      102.42     10.25 o 
   9  11   7       14.31       41.33     10.53 o 
   0  12   7        9.69       35.74     12.65 o 
   1  12   7      346.13      317.68     10.37 o 
   2  12   7      509.96      468.65     12.60 o 
   3  12   7      371.89      373.03     10.46 o 
   4  12   7      241.28      257.05     11.44 o 
   5  12   7      260.27      236.41      9.30 o 
   6  12   7       98.87      117.85      7.55 o 
   7  12   7      158.38      147.22      8.04 o 
   8  12   7      191.91      186.56     18.99 o 
   9  12   7       74.74       82.23     11.31 o 
   0  13   7      224.21      230.00     17.12 o 
   1  13   7      233.34      212.48     26.06 o 
   2  13   7      523.52      488.52     13.66 o 
   3  13   7       68.36       52.48      7.14 o 
   4  13   7       52.20       39.67      8.22 o 
   5  13   7       56.93       62.33     26.04 o 
   6  13   7      122.47      133.37      8.38 o 
   7  13   7       28.89       12.57     10.79 o 
   8  13   7      158.25      162.43     10.43 o 
   9  13   7      142.96      147.16     25.30 o 
   0  14   7       17.28        9.67     15.63 o 
   1  14   7      264.31      265.09     17.50 o 
   2  14   7      367.10      370.94     15.26 o 
   3  14   7       45.63       42.52      8.57 o 
   4  14   7      239.79      217.61     14.15 o 
   5  14   7       40.95       38.10      9.68 o 
   6  14   7       18.49        5.40     18.61 o 
   7  14   7       47.48       51.24     13.77 o 
   8  14   7      283.72      336.89     16.45 o 
   0  15   7      111.99       71.45     17.12 o 
   1  15   7      105.47       87.51      9.47 o 
   2  15   7      104.62      103.41     13.78 o 
   3  15   7       15.35       17.76      8.04 o 
   4  15   7      176.53      181.99     10.87 o 
   5  15   7        0.19        4.50      7.98 o 
   6  15   7      217.45      264.83     12.66 o 
   7  15   7       37.01       24.03     11.09 o 
   0  16   7        3.91        6.71     18.61 o 
   1  16   7      306.70      302.76     16.38 o 
   2  16   7       56.53       38.39     23.07 o 
   3  16   7      489.00      467.54     14.04 o 
   4  16   7      231.92      242.32     12.51 o 
   5  16   7       51.71       74.38     24.93 o 
   6  16   7       68.67       87.79     10.87 o 
   7  16   7        3.40       -0.29     14.14 o 
   0  17   7       95.35       84.84     11.90 o 
   1  17   7      273.86      260.33     14.66 o 
   2  17   7       44.76       51.56     11.76 o 
   3  17   7       31.36       34.31      9.08 o 
   4  17   7       89.18      116.77     11.15 o 
   5  17   7       89.26       76.73     11.09 o 
   6  17   7       68.03       68.05     13.30 o 
   0  18   7        2.74      -11.90     18.61 o 
   1  18   7       14.52       19.37     12.51 o 
   2  18   7       17.02       30.30     11.84 o 
   3  18   7       55.99       46.76     10.72 o 
   4  18   7       17.12        4.33     18.97 o 
   5  18   7       14.03       16.98     16.00 o 
   0  19   7       77.98       57.31     17.87 o 
   1  19   7      128.82      140.85     18.97 o 
   2  19   7      139.52      144.80     13.36 o 
   3  19   7       94.73       87.52     13.49 o 
   0  20   7        1.73      -31.26     31.26 o 
   0   0   8       74.70      133.23     15.63 o 
   1   0   8       75.99      106.44      4.47 o 
   2   0   8        0.69       15.63      5.22 o 
   3   0   8      100.58      119.09      7.46 o 
   4   0   8       63.03       50.62      6.71 o 
   5   0   8      511.25      521.78     13.40 o 
   6   0   8       34.56       40.19      5.96 o 
   7   0   8        0.00        7.46      2.98 o 
   8   0   8        0.62      -11.90     15.63 o 
   9   0   8        4.20       33.50     10.41 o 
  10   0   8        1.56       -8.92     19.36 o 
  11   0   8      364.45      302.19     17.12 o 
   0   1   8       86.82       67.74      8.18 o 
   1   1   8      477.43      505.99     19.35 o 
   2   1   8     1110.36     1169.43     14.71 o 
   3   1   8     1347.71     1394.46     17.48 o 
   4   1   8       79.09       63.73      4.50 o 
   5   1   8      142.01      154.89      5.36 o 
   6   1   8      308.27      313.41      7.14 o 
   7   1   8        2.77       13.87      4.82 o 
   8   1   8       79.76       69.26      7.08 o 
   9   1   8       64.27       77.78      8.04 o 
  10   1   8      159.79      134.21      8.93 o 
  11   1   8       68.18       81.99     11.05 o 
   0   2   8     4928.23     5215.51     89.32 o 
   1   2   8       48.12       53.67      3.72 o 
   2   2   8     1933.81     2069.10     31.04 o 
   3   2   8      409.33      392.51      7.31 o 
   4   2   8      140.57      135.40     12.29 o 
   5   2   8      160.66      180.95      8.56 o 
   6   2   8      853.37      811.55     14.89 o 
   7   2   8      959.39      880.54     13.16 o 
   8   2   8       10.14       11.01      4.82 o 
   9   2   8       16.78       14.09     11.16 o 
  10   2   8       15.34       18.61      7.36 o 
  11   2   8      140.60      169.07     11.31 o 
   0   3   8     4119.61     4372.94     89.32 o 
   1   3   8      336.91      329.10      7.14 o 
   2   3   8     1149.08     1186.15     17.87 o 
   3   3   8      461.90      492.46      8.14 o 
   4   3   8       39.94       41.82     12.66 o 
   5   3   8      806.90      782.65     13.77 o 
   6   3   8     1284.40     1277.03     16.81 o 
   7   3   8      116.73      106.10      5.51 o 
   8   3   8       93.37       84.64      6.24 o 
   9   3   8       61.94       49.91      6.32 o 
  10   3   8       12.37        2.74      9.20 o 
  11   3   8        7.14       11.08     12.34 o 
   0   4   8       88.96      113.15      8.92 o 
   1   4   8     2616.78     2746.84     34.48 o 
   2   4   8     5079.32     5384.85    153.69 o 
   3   4   8      616.81      619.11      8.93 o 
   4   4   8       74.08       67.05      6.70 o 
   5   4   8      211.78      209.89      9.67 o 
   6   4   8      686.79      709.02     11.92 o 
   7   4   8       45.64       40.94      5.51 o 
   8   4   8       13.86        9.15      5.19 o 
   9   4   8      125.19      118.73     14.51 o 
  10   4   8       41.88       33.66      6.71 o 
  11   4   8        5.77      -12.99     15.29 o 
   0   5   8      134.13      146.62     11.16 o 
   1   5   8       87.08       85.42      4.50 o 
   2   5   8     4449.63     4684.95     50.25 o 
   3   5   8      956.44      968.44     13.42 o 
   4   5   8      858.76      864.92     18.24 o 
   5   5   8       57.67       47.59      6.32 o 
   6   5   8      487.68      512.52      9.64 o 
   7   5   8       92.25       78.19      5.27 o 
   8   5   8      380.43      372.01      8.67 o 
   9   5   8       87.19       84.33      7.08 o 
  10   5   8      176.01      172.99     13.40 o 
  11   5   8       19.98       11.92     11.58 o 
   0   6   8     1389.73     1420.19     27.54 o 
   1   6   8     1110.51     1202.89     16.53 o 
   2   6   8      907.54      986.77     13.59 o 
   3   6   8     2317.02     2344.76     24.80 o 
   4   6   8      832.60      792.99     10.90 o 
   5   6   8      255.62      252.05     14.53 o 
   6   6   8       68.74       74.97      9.68 o 
   7   6   8       54.51       46.90      5.72 o 
   8   6   8       41.71       26.11      6.31 o 
   9   6   8       39.05       32.28      7.82 o 
  10   6   8       10.04       24.17     18.60 o 
  11   6   8      106.19      114.69     30.14 o 
   0   7   8      252.61      260.52      6.71 o 
   1   7   8       41.67       46.63      8.19 o 
   2   7   8       99.40      104.79      4.46 o 
   3   7   8     1124.81     1146.95     16.00 o 
   4   7   8      199.83      210.58      6.32 o 
   5   7   8       18.37       18.21      5.51 o 
   6   7   8     1017.37     1000.13     16.05 o 
   7   7   8      505.83      523.37     10.70 o 
   8   7   8      464.67      455.96     24.57 o 
   9   7   8      139.28      121.18      8.14 o 
  10   7   8       26.39       28.08      7.84 o 
   0   8   8      135.26      116.11      9.67 o 
   1   8   8     1020.16     1050.19     17.50 o 
   2   8   8      764.11      775.61     11.26 o 
   3   8   8      264.78      273.61      7.31 o 
   4   8   8     1917.53     1910.33     24.14 o 
   5   8   8     2573.66     2546.52     31.45 o 
   6   8   8      643.38      644.78     13.04 o 
   7   8   8      178.51      161.57      8.38 o 
   8   8   8        8.13        4.05      6.97 o 
   9   8   8      115.62       92.04     14.51 o 
  10   8   8       37.33       35.74     10.01 o 
   0   9   8       80.18       89.32      8.92 o 
   1   9   8       28.78       16.55      4.46 o 
   2   9   8       18.69       20.17      4.46 o 
   3   9   8      344.76      352.20     14.14 o 
   4   9   8      383.32      374.19      8.76 o 
   5   9   8     1070.64     1085.78     17.16 o 
   6   9   8      181.16      131.74      9.68 o 
   7   9   8      132.92      122.42      7.68 o 
   8   9   8       37.75       34.05      7.31 o 
   9   9   8      323.63      316.58     11.09 o 
  10   9   8       27.28       24.87     10.70 o 
   0  10   8        0.82        2.24      9.67 o 
   1  10   8      373.45      384.20     13.77 o 
   2  10   8     1736.63     1868.18     40.93 o 
   3  10   8      651.50      628.12     12.26 o 
   4  10   8      284.23      271.77      9.46 o 
   5  10   8      783.77      793.62     14.94 o 
   6  10   8      103.51      110.25     11.92 o 
   7  10   8      142.59      139.52     11.90 o 
   8  10   8       11.78        6.05      8.22 o 
   9  10   8       27.02       45.89      8.38 o 
  10  10   8       54.66       79.11     12.36 o 
   0  11   8        4.48        2.98     12.65 o 
   1  11   8      369.22      343.31     10.49 o 
   2  11   8      170.37      148.66      6.60 o 
   3  11   8      663.35      617.39     13.05 o 
   4  11   8      268.99      267.18     10.43 o 
   5  11   8      397.59      412.69     10.37 o 
   6  11   8      216.35      210.75     13.40 o 
   7  11   8       77.71       58.71     21.60 o 
   8  11   8        2.93      -10.43     18.60 o 
   9  11   8       70.18       75.65     11.58 o 
   0  12   8      181.03      191.28     15.63 o 
   1  12   8       23.14       36.64      6.43 o 
   2  12   8      137.72      123.72     10.41 o 
   3  12   8      288.07      284.82     16.75 o 
   4  12   8      237.19      229.37      9.08 o 
   5  12   8      615.49      638.17     19.72 o 
   6  12   8      118.46      110.38      8.38 o 
   7  12   8      121.74      118.11     11.90 o 
   8  12   8      173.80      177.06     20.47 o 
   9  12   8       19.78        3.52     14.89 o 
   0  13   8      136.90      105.69     17.12 o 
   1  13   8       91.20      112.87     22.70 o 
   2  13   8      258.78      265.89      9.47 o 
   3  13   8      710.07      674.32     13.75 o 
   4  13   8      656.95      695.78     14.04 o 
   5  13   8       77.12       71.34      8.93 o 
   6  13   8      388.98      370.39     12.26 o 
   7  13   8       35.95       24.12      7.43 o 
   8  13   8       28.50       19.05     11.97 o 
   0  14   8        3.88        2.24     11.16 o 
   1  14   8      166.38      145.01     16.38 o 
   2  14   8      169.96      162.65     12.65 o 
   3  14   8       92.55       75.08     16.75 o 
   4  14   8       18.94        5.86      7.68 o 
   5  14   8        9.35        0.37     12.66 o 
   6  14   8      320.97      302.52     15.63 o 
   7  14   8      333.47      340.99     13.07 o 
   8  14   8       18.02        9.40     13.89 o 
   0  15   8        0.00        9.67     10.41 o 
   1  15   8      219.89      199.68     10.81 o 
   2  15   8      106.53      112.78      8.57 o 
   3  15   8      305.11      319.38     34.98 o 
   4  15   8      181.50      154.16     20.84 o 
   5  15   8      171.83      185.94     10.55 o 
   6  15   8       79.16       86.25     11.27 o 
   7  15   8        2.14        0.41      8.96 o 
   0  16   8       53.34       49.13     12.65 o 
   1  16   8       84.15       83.06     10.03 o 
   2  16   8      259.20      259.99     11.23 o 
   3  16   8       36.87       45.82     13.77 o 
   4  16   8       92.15       77.74     11.16 o 
   5  16   8       88.26       74.24     10.24 o 
   6  16   8       33.30       29.29     10.71 o 
   0  17   8       17.94        9.67     12.65 o 
   1  17   8       16.86       22.28     11.38 o 
   2  17   8       55.67       49.47     10.80 o 
   3  17   8       48.83       48.07     19.73 o 
   4  17   8       65.10       34.95     11.80 o 
   5  17   8       34.57       23.64     10.91 o 
   0  18   8       29.42       47.64     15.63 o 
   1  18   8       95.79      112.20     13.40 o 
   2  18   8      235.85      211.78     13.05 o 
   3  18   8       90.80      105.45     12.70 o 
   4  18   8       24.19       26.46     12.88 o 
   0  19   8       22.71       26.04     15.63 o 
   1  19   8       26.65       16.65     25.31 o 
   2  19   8       47.43       25.69     13.23 o 
   3  19   8       84.27       75.50     13.59 o 
   1   0   9      663.46      742.84     24.55 o 
   2   0   9     1787.31     1876.46     40.93 o 
   3   0   9      618.25      660.23     16.38 o 
   4   0   9        2.09       -2.98     10.41 o 
   5   0   9      351.22      324.54     10.41 o 
   6   0   9      127.18      139.94      7.46 o 
   7   0   9       61.43       59.54      4.47 o 
   8   0   9       35.15       53.58      9.67 o 
   9   0   9        0.89       14.14     11.16 o 
  10   0   9       28.78       21.60     11.90 o 
  11   0   9      621.73      741.34     30.52 o 
   0   1   9      469.12      528.47     14.14 o 
   1   1   9      189.03      198.65      6.32 o 
   2   1   9      988.74     1050.21     31.26 o 
   3   1   9       51.54       53.58      3.72 o 
   4   1   9      743.95      717.05     19.72 o 
   5   1   9      434.80      423.53      7.50 o 
   6   1   9      596.42      629.58     16.38 o 
   7   1   9      185.20      189.20     13.78 o 
   8   1   9      322.44      305.18      6.74 o 
   9   1   9        6.43        0.00      7.89 o 
  10   1   9       20.16       25.38     10.05 o 
  11   1   9       57.90       61.35     13.02 o 
   0   2   9        0.15        8.18      2.98 o 
   1   2   9       14.47       14.63      2.48 o 
   2   2   9     1173.03     1181.43     15.97 o 
   3   2   9      558.29      548.44     11.53 o 
   4   2   9      492.99      484.13      8.67 o 
   5   2   9      316.49      311.90     19.73 o 
   6   2   9      663.12      690.64     13.77 o 
   7   2   9      664.54      629.71     11.31 o 
   8   2   9      477.61      459.53      9.83 o 
   9   2   9       20.71       10.31      7.31 o 
  10   2   9      253.06      286.99     10.78 o 
  11   2   9       74.66       93.37     12.36 o 
   0   3   9        2.45       -7.46      8.18 o 
   1   3   9      172.77      158.64      6.03 o 
   2   3   9      762.00      767.07     14.51 o 
   3   3   9      537.94      512.66      8.90 o 
   4   3   9       80.90       70.31      7.07 o 
   5   3   9      601.44      561.63     17.12 o 
   6   3   9       96.30      109.40      4.82 o 
   7   3   9      231.14      194.47      9.68 o 
   8   3   9       59.02       48.62     13.77 o 
   9   3   9       22.23       22.17      5.51 o 
  10   3   9       92.49      114.62     10.43 o 
  11   3   9      157.98      154.14     13.13 o 
   0   4   9      106.97       96.77      9.67 o 
   1   4   9      258.70      242.18     18.61 o 
   2   4   9     3425.94     3476.11     81.89 o 
   3   4   9       60.73       66.34      7.44 o 
   4   4   9     1040.67     1031.92     14.19 o 
   5   4   9      409.35      416.62      7.29 o 
   6   4   9      277.28      284.98      7.61 o 
   7   4   9      171.57      152.26      7.31 o 
   8   4   9      203.68      206.63      7.36 o 
   9   4   9       91.16       74.00      6.78 o 
  10   4   9        3.41        5.60      8.67 o 
  11   4   9      256.67      263.43     35.35 o 
   0   5   9       10.58       -5.96     11.90 o 
   1   5   9      929.61      937.97     18.61 o 
   2   5   9      384.55      350.62      7.17 o 
   3   5   9      151.09      142.39      4.46 o 
   4   5   9      287.15      274.20      6.24 o 
   5   5   9       95.63       81.64      4.82 o 
   6   5   9     1166.85     1192.38     16.43 o 
   7   5   9      218.74      223.11      8.04 o 
   8   5   9      205.87      202.23      7.36 o 
   9   5   9        0.81        6.22      6.70 o 
  10   5   9       26.10       44.05     14.53 o 
  11   5   9        9.62       -4.34     14.63 o 
   0   6   9      268.16      294.02     14.89 o 
   1   6   9      395.27      400.14     10.05 o 
   2   6   9      612.83      651.34      9.47 o 
   3   6   9      106.55      109.35      4.99 o 
   4   6   9      144.98      128.74     10.05 o 
   5   6   9      321.83      346.27      8.04 o 
   6   6   9      236.03      215.21     13.40 o 
   7   6   9       56.78       49.20      6.56 o 
   8   6   9      288.37      272.88     11.16 o 
   9   6   9       43.18       39.48     10.05 o 
  10   6   9        7.49       17.22     10.25 o 
   0   7   9      131.42      158.55      8.92 o 
   1   7   9      267.43      276.41      7.82 o 
   2   7   9      101.18       96.28      4.46 o 
   3   7   9      461.22      451.24      9.31 o 
   4   7   9      377.99      385.30      9.68 o 
   5   7   9      176.11      175.08      7.14 o 
   6   7   9      122.85      124.37      6.78 o 
   7   7   9      226.72      201.26     11.53 o 
   8   7   9       27.53       42.93      6.60 o 
   9   7   9      148.35      141.59      8.37 o 
  10   7   9        4.68      -14.89     14.89 o 
   0   8   9      671.23      623.00     14.14 o 
   1   8   9      116.47      125.20      5.95 o 
   2   8   9      148.40      124.48      4.99 o 
   3   8   9     1056.58     1079.41     21.96 o 
   4   8   9     1161.20     1136.98     15.47 o 
   5   8   9      807.79      819.47     23.82 o 
   6   8   9      153.85      159.59     12.29 o 
   7   8   9      282.69      252.51      9.43 o 
   8   8   9       62.76       47.09      7.61 o 
   9   8   9      150.86      173.44      9.30 o 
  10   8   9       76.68       75.92     10.87 o 
   0   9   9      279.86      266.46      7.46 o 
   1   9   9       13.71       10.07      3.93 o 
   2   9   9      292.13      295.55      7.82 o 
   3   9   9      380.43      406.92     18.97 o 
   4   9   9      197.83      178.76      7.68 o 
   5   9   9      477.53      491.61     10.72 o 
   6   9   9      551.47      521.17     33.13 o 
   7   9   9        9.69       10.83      6.43 o 
   8   9   9      141.52      149.07      8.38 o 
   9   9   9       63.96       74.17      8.76 o 
  10   9   9       44.46       25.51     16.75 o 
   0  10   9       40.44       48.39      5.96 o 
   1  10   9      312.07      305.93     11.53 o 
   2  10   9      407.38      392.80      8.57 o 
   3  10   9      406.07      389.83      9.08 o 
   4  10   9     1349.14     1333.70     31.26 o 
   5  10   9       55.73       62.33      6.97 o 
   6  10   9      207.88      190.68     22.33 o 
   7  10   9      255.69      266.25     23.07 o 
   8  10   9       16.79       11.89      8.37 o 
   9  10   9        5.18       -4.26     12.70 o 
   0  11   9     1371.65     1347.97     27.54 o 
   1  11   9      367.54      351.93      9.72 o 
   2  11   9      193.92      186.58      9.68 o 
   3  11   9      138.70      121.88      6.97 o 
   4  11   9       35.77       26.67      8.93 o 
   5  11   9       75.96       67.24      7.84 o 
   6  11   9       41.73       39.50      7.50 o 
   7  11   9       83.62       65.34      8.37 o 
   8  11   9       41.14       49.49      9.72 o 
   9  11   9       17.80       40.32     11.54 o 
   0  12   9     1965.81     1968.01     37.23 o 
   1  12   9      100.67      105.47     10.04 o 
   2  12   9       72.03       45.54      6.24 o 
   3  12   9      130.45      114.30     12.65 o 
   4  12   9       91.13       88.73      9.29 o 
   5  12   9       98.63       93.79      8.38 o 
   6  12   9      613.85      589.06     20.84 o 
   7  12   9       57.91       52.62     23.82 o 
   8  12   9       73.84       77.61     11.63 o 
   9  12   9      133.52      159.05     14.94 o 
   0  13   9        0.01        7.46      9.67 o 
   1  13   9       88.37       90.04      6.84 o 
   2  13   9      134.93      117.91      9.68 o 
   3  13   9      322.87      332.04     27.92 o 
   4  13   9      133.97      149.13      9.22 o 
   5  13   9      187.95      163.88     13.41 o 
   6  13   9       89.01       74.42     10.43 o 
   7  13   9        1.61       11.50      8.37 o 
   8  13   9       44.50       56.11     13.36 o 
   0  14   9      563.98      563.46     20.85 o 
   1  14   9        9.18       19.03     13.03 o 
   2  14   9      169.25      167.42      9.08 o 
   3  14   9      350.71      346.03     42.81 o 
   4  14   9      337.80      331.65     11.09 o 
   5  14   9       15.73       19.79      7.84 o 
   6  14   9       10.52       20.44     10.51 o 
   7  14   9      158.52      129.60     11.83 o 
   0  15   9       44.25       34.25      9.67 o 
   1  15   9       53.52       56.91      8.79 o 
   2  15   9      278.44      283.61     14.14 o 
   3  15   9       71.69       79.07     23.81 o 
   4  15   9       98.89      105.73      9.83 o 
   5  15   9       35.76       36.72      9.68 o 
   6  15   9        2.20        0.57     19.35 o 
   7  15   9       32.24       37.21     10.43 o 
   0  16   9       54.44       43.91     11.90 o 
   1  16   9      110.80      135.05     34.98 o 
   2  16   9      302.49      270.72     17.86 o 
   3  16   9       86.12      100.34     10.70 o 
   4  16   9       62.46       67.94     10.01 o 
   5  16   9       14.98        8.43     17.50 o 
   6  16   9      234.52      230.92     13.59 o 
   0  17   9      318.44      331.97     19.36 o 
   1  17   9       15.82       22.35     10.91 o 
   2  17   9       94.56       93.06     12.65 o 
   3  17   9       10.33        5.07      9.72 o 
   4  17   9       54.12       49.72     12.65 o 
   5  17   9       29.01       57.41     11.70 o 
   0  18   9       47.61       54.33     17.87 o 
   1  18   9      184.26      205.87     26.79 o 
   2  18   9      291.57      291.36     14.63 o 
   3  18   9      127.35      121.24     12.63 o 
   4  18   9      189.82      210.78     15.02 o 
   0  19   9       19.86       20.85     17.12 o 
   1  19   9       90.06       98.22     25.31 o 
   2  19   9      141.91      137.68     24.19 o 
   0   0  10     1973.31     1796.07     46.15 o 
   1   0  10     1468.63     1519.17     38.69 o 
   2   0  10     1721.61     1678.47     54.33 o 
   3   0  10       59.41       55.07      5.22 o 
   4   0  10       62.75       70.70      6.71 o 
   5   0  10       23.41       11.16      5.22 o 
   6   0  10      608.68      576.11     12.65 o 
   7   0  10     1813.26     1697.80     29.77 o 
   8   0  10        9.36       17.87      8.92 o 
   9   0  10       12.52       13.40     10.41 o 
  10   0  10      113.78      121.32     13.40 o 
  11   0  10       21.53       40.19     14.89 o 
   0   1  10      182.60      228.51      8.92 o 
   1   1  10      390.46      400.46      9.08 o 
   2   1  10      123.74      106.28      4.66 o 
   3   1  10      144.56      153.09      7.44 o 
   4   1  10      567.25      565.38      8.76 o 
   5   1  10      286.80      258.81      6.43 o 
   6   1  10     1755.39     1841.86     23.09 o 
   7   1  10      367.93      371.10      7.61 o 
   8   1  10      266.80      244.18     10.05 o 
   9   1  10       67.72       69.96      8.14 o 
  10   1  10       83.02      103.70      9.72 o 
  11   1  10      300.15      366.57     15.00 o 
   0   2  10      253.81      195.76      7.46 o 
   1   2  10       82.88       84.37      3.58 o 
   2   2  10      516.88      521.67      8.79 o 
   3   2  10      810.54      830.42     14.14 o 
   4   2  10       57.60       59.00      6.34 o 
   5   2  10      109.73      104.73      5.21 o 
   6   2  10      420.50      412.50     20.47 o 
   7   2  10     1020.09      968.37     28.67 o 
   8   2  10      222.90      215.64      9.68 o 
   9   2  10      149.70      145.41      8.56 o 
  10   2  10       59.58       59.06     10.05 o 
  11   2  10      414.04      441.64     15.53 o 
   0   3  10     1095.55     1045.03     26.79 o 
   1   3  10      525.82      517.08     10.17 o 
   2   3  10      119.29      107.53      3.84 o 
   3   3  10     1307.16     1283.46     18.42 o 
   4   3  10      142.94      122.68      4.99 o 
   5   3  10      451.69      437.50     12.28 o 
   6   3  10      320.90      331.97      7.50 o 
   7   3  10        7.32       -0.77      7.31 o 
   8   3  10       67.76       56.98      6.03 o 
   9   3  10      301.51      285.08     16.00 o 
  10   3  10      118.93      110.16     10.25 o 
  11   3  10       34.18       17.64     12.60 o 
   0   4  10        0.04       -1.49     12.65 o 
   1   4  10     1087.11     1105.63     39.44 o 
   2   4  10     1990.99     2013.46     48.39 o 
   3   4  10       78.10       95.44      5.95 o 
   4   4  10      288.44      264.01      6.84 o 
   5   4  10      402.32      404.36      8.76 o 
   6   4  10      359.35      318.43      7.50 o 
   7   4  10      734.05      690.39     13.05 o 
   8   4  10      205.91      191.94     11.17 o 
   9   4  10      173.54      171.92      8.19 o 
  10   4  10       15.35       28.35      9.20 o 
  11   4  10       47.84       61.07     15.26 o 
   0   5  10      159.37      153.33     10.41 o 
   1   5  10      421.35      435.60      9.35 o 
   2   5  10      967.39     1038.34     23.45 o 
   3   5  10      494.11      477.65     33.13 o 
   4   5  10        8.34        5.58      4.22 o 
   5   5  10      407.86      425.62      8.57 o 
   6   5  10      402.83      373.11     15.63 o 
   7   5  10       20.34       12.42      5.90 o 
   8   5  10      362.24      361.97      8.94 o 
   9   5  10       30.73       34.08      7.44 o 
  10   5  10        9.67       20.80      9.83 o 
   0   6  10      323.02      265.74     14.14 o 
   1   6  10      130.02      144.43      7.82 o 
   2   6  10      439.68      475.80      9.17 o 
   3   6  10        1.23        5.71      5.33 o 
   4   6  10     1655.28     1698.33     22.11 o 
   5   6  10      744.19      761.48     12.50 o 
   6   6  10      222.73      210.77      7.61 o 
   7   6  10      243.45      217.71      8.93 o 
   8   6  10       27.07       17.06     11.53 o 
   9   6  10       13.56       23.48      6.97 o 
  10   6  10       32.41       33.86     10.53 o 
   0   7  10     1217.93     1278.01     28.28 o 
   1   7  10      110.69      109.51      4.86 o 
   2   7  10      673.07      721.30     11.76 o 
   3   7  10      323.64      322.83      7.31 o 
   4   7  10      766.70      784.61     12.36 o 
   5   7  10     1008.99      998.01     29.77 o 
   6   7  10      481.09      476.68     10.78 o 
   7   7  10      317.38      324.05     21.58 o 
   8   7  10      124.18      137.57      7.50 o 
   9   7  10      192.42      213.81      9.31 o 
  10   7  10       64.54       57.99     20.47 o 
   0   8  10        2.20      -12.65     12.65 o 
   1   8  10      113.28      112.33      7.82 o 
   2   8  10      184.35      191.69     13.40 o 
   3   8  10      625.26      616.75     10.55 o 
   4   8  10     1671.83     1696.21     22.34 o 
   5   8  10     1269.53     1241.51     18.86 o 
   6   8  10      262.90      232.84     22.33 o 
   7   8  10      210.13      211.49     10.04 o 
   8   8  10       17.99       14.86      7.31 o 
   9   8  10      192.85      196.44      9.83 o 
  10   8  10        7.92        7.44     10.00 o 
   0   9  10      139.19      157.81      5.22 o 
   1   9  10      498.93      522.67     29.40 o 
   2   9  10      105.49      104.43      7.82 o 
   3   9  10      975.24      981.84     14.29 o 
   4   9  10     1083.87     1097.36     19.72 o 
   5   9  10      270.59      246.31     12.65 o 
   6   9  10      134.57      141.06     22.70 o 
   7   9  10      115.35       83.66     10.80 o 
   8   9  10       82.99       77.27      8.04 o 
   9   9  10       82.65       83.86      9.96 o 
   0  10  10      176.24      202.46      6.71 o 
   1  10  10       47.79       52.31      4.46 o 
   2  10  10       75.90       77.96     11.53 o 
   3  10  10      454.72      451.51      9.30 o 
   4  10  10      606.80      569.37     13.44 o 
   5  10  10      785.76      783.19     20.85 o 
   6  10  10       31.38       41.68      7.08 o 
   7  10  10       87.27       94.49      8.67 o 
   8  10  10       52.48       49.88      8.57 o 
   9  10  10       65.98       94.64     20.09 o 
   0  11  10      592.08      651.28     14.89 o 
   1  11  10      211.98      202.37      6.56 o 
   2  11  10      459.96      444.68      9.64 o 
   3  11  10      171.87      129.74      9.31 o 
   4  11  10      153.29      147.37      7.50 o 
   5  11  10      295.26      282.93     19.35 o 
   6  11  10       81.20       77.95      7.82 o 
   7  11  10       25.08       15.42      8.14 o 
   8  11  10        2.06       17.51     19.36 o 
   9  11  10      105.52       96.81     11.84 o 
   0  12  10       69.24       43.91      7.46 o 
   1  12  10      156.14      152.00      6.56 o 
   2  12  10       39.50       32.87      5.72 o 
   3  12  10       28.10       24.09      6.03 o 
   4  12  10      638.16      645.17     14.48 o 
   5  12  10       21.11       25.47      7.29 o 
   6  12  10       67.05       74.84      9.47 o 
   7  12  10       41.56       32.88      9.72 o 
   8  12  10       66.38       63.98     11.76 o 
   0  13  10      440.95      485.30     17.12 o 
   1  13  10       63.34       65.73     11.53 o 
   2  13  10        9.23       16.00      6.24 o 
   3  13  10      156.34      163.30      8.04 o 
   4  13  10       73.44       81.59      8.22 o 
   5  13  10      524.66      541.27     13.40 o 
   6  13  10      349.21      324.58     56.20 o 
   7  13  10      147.30      174.33     11.17 o 
   8  13  10        7.58       13.15     12.89 o 
   0  14  10      119.51      143.67     11.16 o 
   1  14  10       18.31       16.85      6.56 o 
   2  14  10      348.15      325.93     11.31 o 
   3  14  10       40.01       46.84     22.70 o 
   4  14  10      184.75      187.04     13.40 o 
   5  14  10      115.83      101.09      9.30 o 
   6  14  10      164.57      172.97     21.96 o 
   7  14  10       65.32       76.67     10.91 o 
   0  15  10      171.06      212.88     13.40 o 
   1  15  10        0.65        6.60      7.14 o 
   2  15  10       84.49       85.35     17.11 o 
   3  15  10       87.77       94.11      9.31 o 
   4  15  10      187.72      186.05     11.23 o 
   5  15  10      272.11      329.45     14.63 o 
   6  15  10      223.86      229.56     12.26 o 
   0  16  10       41.43       43.17     12.65 o 
   1  16  10       78.99       66.20      9.20 o 
   2  16  10       49.90       57.93     17.48 o 
   3  16  10      309.48      280.04     12.16 o 
   4  16  10      133.85      136.36     11.58 o 
   5  16  10       38.05       26.68     10.70 o 
   6  16  10       91.98       89.34     14.51 o 
   0  17  10       94.28      128.78     14.89 o 
   1  17  10      109.71      135.50     20.85 o 
   2  17  10       43.35       31.26      9.47 o 
   3  17  10      143.06      134.14     23.82 o 
   4  17  10      206.95      245.19     13.77 o 
   5  17  10      250.88      303.62     16.24 o 
   0  18  10        4.44        8.92     17.12 o 
   1  18  10      164.93      191.49     11.44 o 
   2  18  10        9.03       23.81     14.89 o 
   3  18  10       27.97       37.55     11.54 o 
   0  19  10        5.41      -17.12     18.61 o 
   1   0  11     1277.18     1280.25     32.75 o 
   2   0  11      583.48      614.83     16.38 o 
   3   0  11      249.76      258.28      5.96 o 
   4   0  11      117.68      103.46      5.96 o 
   5   0  11      262.34      267.20      8.92 o 
   6   0  11      128.24       99.73      7.46 o 
   7   0  11      301.54      265.74      9.67 o 
   8   0  11      112.45      120.58     10.41 o 
   9   0  11        7.94       19.36     11.90 o 
  10   0  11      254.65      285.82     16.38 o 
  11   0  11       39.81       -1.49     19.36 o 
   0   1  11       14.71       30.52      3.73 o 
   1   1  11      299.37      327.64     11.17 o 
   2   1  11      239.13      222.37     10.05 o 
   3   1  11      557.98      553.36     14.51 o 
   4   1  11      122.59      109.88      4.66 o 
   5   1  11      107.88      120.31      5.36 o 
   6   1  11      397.64      421.79      8.93 o 
   7   1  11       94.34       87.93      4.99 o 
   8   1  11        0.64        2.39      7.08 o 
   9   1  11       62.86       44.82      7.36 o 
  10   1  11      131.56      162.83     10.53 o 
  11   1  11       86.93      110.00     12.83 o 
   0   2  11        0.21        3.03      2.98 o 
   1   2  11      643.00      701.80     10.55 o 
   2   2  11     1195.18     1130.68     16.81 o 
   3   2  11     1931.60     2027.52     33.13 o 
   4   2  11      131.27      131.37      5.90 o 
   5   2  11       94.72       74.29      5.19 o 
   6   2  11      275.70      269.80     13.78 o 
   7   2  11      313.82      290.58     11.92 o 
   8   2  11       82.45       84.21      5.64 o 
   9   2  11       15.19       10.63      3.92 o 
  10   2  11       47.01       67.39     18.61 o 
   0   3  11      267.89      309.65     11.16 o 
   1   3  11      748.91      763.26     23.45 o 
   2   3  11       95.09       84.03      9.31 o 
   3   3  11      562.45      570.07      9.76 o 
   4   3  11      458.64      459.09     10.79 o 
   5   3  11      724.47      752.53     12.07 o 
   6   3  11     1144.65     1098.37     16.38 o 
   7   3  11      217.69      191.14      7.61 o 
   8   3  11      162.06      165.45      7.61 o 
   9   3  11        1.47        5.25      9.00 o 
  10   3  11      107.36      113.36      9.72 o 
   0   4  11        5.32       17.12      9.67 o 
   1   4  11      220.48      208.40      7.43 o 
   2   4  11      254.66      258.28      6.24 o 
   3   4  11       79.91       82.54      4.40 o 
   4   4  11        0.12       -3.81      5.21 o 
   5   4  11      145.47      135.31     13.40 o 
   6   4  11     1289.58     1270.33     16.99 o 
   7   4  11       49.80       51.01      6.24 o 
   8   4  11      136.00      143.72      7.44 o 
   9   4  11       14.67        9.08      6.56 o 
  10   4  11       56.08       74.20     10.17 o 
   0   5  11       26.43       37.97      9.67 o 
   1   5  11       53.87       57.38      4.82 o 
   2   5  11      565.69      580.66     11.27 o 
   3   5  11      432.25      435.46     20.10 o 
   4   5  11      829.54      842.11     12.89 o 
   5   5  11      376.19      372.39     22.33 o 
   6   5  11      788.45      764.59     12.88 o 
   7   5  11      451.16      427.58     13.02 o 
   8   5  11      150.00      144.24      7.84 o 
   9   5  11        2.28        5.63      6.74 o 
  10   5  11       66.90       88.21     19.72 o 
   0   6  11      597.03      588.76     16.38 o 
   1   6  11       77.95       77.56      6.32 o 
   2   6  11       92.52       94.62      4.67 o 
   3   6  11      123.15      123.38      6.87 o 
   4   6  11     1477.92     1516.06     23.53 o 
   5   6  11      365.12      351.16      8.90 o 
   6   6  11      388.99      371.79      9.47 o 
   7   6  11       86.23       73.73      8.19 o 
   8   6  11      101.36      100.07     18.24 o 
   9   6  11       22.81        4.72     11.80 o 
  10   6  11      158.13      208.21     14.73 o 
   0   7  11        0.71       12.65      8.18 o 
   1   7  11       12.75        7.99      8.19 o 
   2   7  11       44.59       41.26     14.14 o 
   3   7  11      479.55      493.35     15.63 o 
   4   7  11     1759.08     1769.47     58.81 o 
   5   7  11      699.01      704.62     12.36 o 
   6   7  11      445.89      487.47     11.16 o 
   7   7  11       78.35       71.35      7.36 o 
   8   7  11       85.70       81.60     13.78 o 
   9   7  11      176.19      203.84     10.01 o 
  10   7  11      125.25      141.21     13.75 o 
   0   8  11     1318.17     1365.09     30.52 o 
   1   8  11      747.29      774.56     15.89 o 
   2   8  11       64.81       77.76      5.95 o 
   3   8  11      704.22      700.46     27.16 o 
   4   8  11      171.07      154.94      6.56 o 
   5   8  11       14.36       10.33      6.32 o 
   6   8  11      886.81      913.58     37.97 o 
   7   8  11       29.04       45.99      7.08 o 
   8   8  11       10.07        9.21     14.14 o 
   9   8  11       11.41       -2.66     19.72 o 
   0   9  11      933.99      967.62     25.30 o 
   1   9  11      123.54      129.24     17.50 o 
   2   9  11      265.27      270.02     15.26 o 
   3   9  11       29.09       19.23      4.22 o 
   4   9  11      732.68      674.31     15.26 o 
   5   9  11      904.84      876.51     16.78 o 
   6   9  11      358.40      373.70     16.00 o 
   7   9  11       28.28       28.74      7.29 o 
   8   9  11       59.15       62.67     15.63 o 
   9   9  11      298.01      297.98     12.50 o 
   0  10  11      657.11      622.26     19.36 o 
   1  10  11      242.38      234.03      8.11 o 
   2  10  11       58.31       57.54     10.05 o 
   3  10  11      418.30      407.60     13.40 o 
   4  10  11      397.07      429.48      9.91 o 
   5  10  11      273.92      288.47     11.16 o 
   6  10  11      138.29      121.46     16.38 o 
   7  10  11       21.37       26.01     16.74 o 
   8  10  11       31.31       40.17      8.90 o 
   9  10  11       10.64       12.88     11.84 o 
   0  11  11       56.87       58.05      4.47 o 
   1  11  11       44.22       70.54     12.65 o 
   2  11  11      246.81      240.32      7.61 o 
   3  11  11      258.14      240.28     10.05 o 
   4  11  11      374.39      370.20      9.63 o 
   5  11  11      251.98      244.97      9.47 o 
   6  11  11      770.64      737.34     16.93 o 
   7  11  11       75.91       62.43     13.40 o 
   8  11  11      132.68      168.18     16.00 o 
   0  12  11      205.06      217.35      9.67 o 
   1  12  11       30.96       41.94      4.99 o 
   2  12  11      316.92      304.62     13.02 o 
   3  12  11      312.74      322.94     18.61 o 
   4  12  11      307.29      318.09     16.00 o 
   5  12  11       12.57       16.94      7.29 o 
   6  12  11       67.52       68.70      9.08 o 
   7  12  11      244.81      307.08     57.68 o 
   8  12  11       68.40       62.86     11.09 o 
   0  13  11      178.23      181.61      8.18 o 
   1  13  11      289.41      281.60      8.67 o 
   2  13  11       97.06       83.87     20.09 o 
   3  13  11      218.09      207.98     17.50 o 
   4  13  11      309.65      293.06     10.32 o 
   5  13  11       39.38       49.88      8.53 o 
   6  13  11       56.29       51.74     10.41 o 
   7  13  11      232.03      245.41     13.59 o 
   0  14  11       11.99       22.34      6.71 o 
   1  14  11      165.47      163.57      9.57 o 
   2  14  11       26.05       26.11      6.31 o 
   3  14  11        3.98       17.16     17.87 o 
   4  14  11       88.93       94.22     12.29 o 
   5  14  11      108.62       84.99     14.51 o 
   6  14  11      160.76      157.15     11.17 o 
   7  14  11      205.14      213.25     14.51 o 
   0  15  11      102.04      106.44      8.92 o 
   1  15  11       18.23       25.92      6.24 o 
   2  15  11       87.27       84.99      7.50 o 
   3  15  11       34.48       28.43      8.57 o 
   4  15  11       20.29        0.20      9.72 o 
   5  15  11       39.98       47.12      9.47 o 
   6  15  11       21.48       51.91     36.84 o 
   0  16  11      333.48      338.68     14.89 o 
   1  16  11       26.24       38.94      9.31 o 
   2  16  11      366.91      388.21     13.36 o 
   3  16  11       54.93       50.16      9.31 o 
   4  16  11      173.91      223.51     29.40 o 
   5  16  11       62.15       75.68     11.31 o 
   0  17  11        4.39       21.60      8.92 o 
   1  17  11       22.33       24.34      7.08 o 
   2  17  11       57.55       71.70     15.26 o 
   3  17  11       41.82       41.40     10.00 o 
   4  17  11       98.25       96.96     11.84 o 
   0  18  11       10.72       26.04     11.16 o 
   1  18  11      161.84      206.26     21.58 o 
   2  18  11      289.80      322.52     14.47 o 
   0   0  12      235.26      245.63     12.65 o 
   1   0  12        3.21       11.16      5.22 o 
   2   0  12       61.02       60.29      7.46 o 
   3   0  12        4.31       -8.18      8.18 o 
   4   0  12      169.45      183.11      7.46 o 
   5   0  12       99.50       97.52      6.71 o 
   6   0  12      752.70      742.84     15.63 o 
   7   0  12        1.95        2.24      7.46 o 
   8   0  12       88.57       96.03      5.22 o 
   9   0  12       13.76        6.71     12.65 o 
  10   0  12      197.02      191.28     14.89 o 
   0   1  12      102.18      116.11      9.67 o 
   1   1  12      157.43      139.86      5.36 o 
   2   1  12      104.87      106.71      4.40 o 
   3   1  12       41.99       25.76      4.12 o 
   4   1  12       23.28       29.35      3.93 o 
   5   1  12      488.82      501.78      9.30 o 
   6   1  12      128.16      148.99      8.56 o 
   7   1  12      525.95      523.99      9.68 o 
   8   1  12       30.60       27.73      7.44 o 
   9   1  12       12.11        6.70      7.36 o 
  10   1  12      134.99      171.15     10.25 o 
   0   2  12       43.28       52.11      5.22 o 
   1   2  12       24.38       23.25      2.59 o 
   2   2  12      498.04      524.45     12.65 o 
   3   2  12      103.99      104.24     17.50 o 
   4   2  12      152.73      138.61     16.00 o 
   5   2  12      751.03      722.81     12.36 o 
   6   2  12      219.84      181.19      6.20 o 
   7   2  12      197.42      222.28     11.16 o 
   8   2  12        5.94        5.30      6.24 o 
   9   2  12      163.51      135.52      6.74 o 
  10   2  12       83.92       77.08     10.49 o 
   0   3  12      215.30      238.18     14.89 o 
   1   3  12      540.65      574.25     17.12 o 
   2   3  12      655.90      611.05     16.38 o 
   3   3  12       15.55       19.30      8.19 o 
   4   3  12       47.05       56.12     10.05 o 
   5   3  12        9.38        7.53      4.46 o 
   6   3  12      581.67      528.22      9.43 o 
   7   3  12      115.44       97.81      5.75 o 
   8   3  12       79.29       83.01     18.60 o 
   9   3  12        6.91       12.22      8.92 o 
  10   3  12      209.78      225.57     12.11 o 
   0   4  12      439.50      488.28     13.40 o 
   1   4  12      648.87      640.71     43.91 o 
   2   4  12      144.92      137.19     10.04 o 
   3   4  12     1292.75     1300.53     50.61 o 
   4   4  12      487.54      496.31     10.80 o 
   5   4  12       62.75       51.84      6.32 o 
   6   4  12      194.14      181.61     13.40 o 
   7   4  12       85.66       70.73      6.78 o 
   8   4  12       21.60       24.69     12.29 o 
   9   4  12      248.18      254.03     17.50 o 
  10   4  12       24.14       40.97     11.31 o 
   0   5  12       11.40        3.73      5.96 o 
   1   5  12      230.78      231.86     13.02 o 
   2   5  12      820.31      815.99     21.58 o 
   3   5  12     1115.48     1099.01     16.35 o 
   4   5  12      308.85      290.89      7.50 o 
   5   5  12      140.14      120.95      5.72 o 
   6   5  12      409.07      404.52      8.93 o 
   7   5  12       88.11       98.05      7.36 o 
   8   5  12      390.88      375.69     11.31 o 
   9   5  12       34.35       35.36      8.37 o 
  10   5  12       36.27       31.98     30.52 o 
   0   6  12       12.43        0.75      5.96 o 
   1   6  12      105.82       96.78      8.19 o 
   2   6  12      295.65      289.37     17.87 o 
   3   6  12      186.60      196.50      7.65 o 
   4   6  12      462.08      419.19     10.24 o 
   5   6  12      967.82      955.16     16.05 o 
   6   6  12      201.06      185.45      7.08 o 
   7   6  12       36.19       26.39     14.89 o 
   8   6  12      295.18      333.12     11.44 o 
   9   6  12      120.44      149.79     20.09 o 
  10   6  12       92.92       99.81     15.17 o 
   0   7  12        9.56       13.40      8.18 o 
   1   7  12      212.70      202.84      8.67 o 
   2   7  12      283.74      276.70     10.43 o 
   3   7  12     2051.19     2083.85     28.64 o 
   4   7  12      239.36      234.97     18.24 o 
   5   7  12      140.13      135.71      7.55 o 
   6   7  12      120.74      105.73      7.08 o 
   7   7  12      226.69      236.17      9.64 o 
   8   7  12       24.45       14.45      8.76 o 
   9   7  12      157.38      165.85     12.66 o 
   0   8  12        0.05       14.89      8.92 o 
   1   8  12      958.65      926.79     21.21 o 
   2   8  12      104.54      102.12      5.54 o 
   3   8  12      314.74      328.37     10.79 o 
   4   8  12       12.29        8.03      6.70 o 
   5   8  12      215.18      201.97     18.23 o 
   6   8  12      191.03      181.62      7.36 o 
   7   8  12      224.51      222.42     20.09 o 
   8   8  12        2.04        6.89      9.57 o 
   9   8  12       41.74       22.12      8.93 o 
   0   9  12      130.62      152.59     11.16 o 
   1   9  12      477.61      458.21     16.37 o 
   2   9  12      560.63      536.54     11.17 o 
   3   9  12     1147.51     1128.08     17.59 o 
   4   9  12     1331.04     1346.72     20.48 o 
   5   9  12      594.25      564.47     14.63 o 
   6   9  12       40.12       36.41      7.84 o 
   7   9  12      146.09      148.72      8.14 o 
   8   9  12       23.39       27.96      9.20 o 
   9   9  12      129.06      158.93     18.24 o 
   0  10  12      588.05      529.96     18.61 o 
   1  10  12       49.39       44.65     11.16 o 
   2  10  12      185.51      161.51      7.32 o 
   3  10  12       34.10       31.17      6.12 o 
   4  10  12      350.78      343.94      8.67 o 
   5  10  12      182.49      173.44      8.93 o 
   6  10  12       81.30       68.82      9.31 o 
   7  10  12       89.89      100.21      9.43 o 
   8  10  12      161.04      181.47     15.63 o 
   0  11  12      346.79      328.98     15.63 o 
   1  11  12      238.42      243.73     23.06 o 
   2  11  12      308.96      275.20      8.58 o 
   3  11  12      209.70      223.12     11.17 o 
   4  11  12      216.45      228.97      8.04 o 
   5  11  12      114.19      109.69     10.05 o 
   6  11  12      157.37      163.59     11.05 o 
   7  11  12        5.85        7.00      9.64 o 
   8  11  12      122.53      117.19     12.36 o 
   0  12  12       23.48       36.48     11.90 o 
   1  12  12      211.73      183.40      9.31 o 
   2  12  12      119.69      106.59     14.15 o 
   3  12  12       29.48       29.25      6.70 o 
   4  12  12      257.42      254.94     12.65 o 
   5  12  12       61.83       81.45      8.56 o 
   6  12  12       23.87       21.19     19.73 o 
   7  12  12       99.18       96.81     13.42 o 
   8  12  12      192.21      253.06     15.37 o 
   0  13  12        1.81       -6.71      9.67 o 
   1  13  12       92.59      107.93     14.15 o 
   2  13  12      295.66      306.63     30.89 o 
   3  13  12      146.16      150.66      7.61 o 
   4  13  12        1.83      -10.79     10.79 o 
   5  13  12      110.62       95.74      8.76 o 
   6  13  12       30.58       33.66     10.37 o 
   7  13  12      132.07      191.44     18.24 o 
   0  14  12       52.23       45.40      5.96 o 
   1  14  12       27.85       35.17      4.12 o 
   2  14  12      359.88      414.73     16.00 o 
   3  14  12       73.66       75.46      7.82 o 
   4  14  12       84.54       98.85      8.38 o 
   5  14  12      351.76      339.76     17.12 o 
   6  14  12      263.76      269.12     23.82 o 
   0  15  12      107.05      133.97      8.18 o 
   1  15  12       69.43       71.64      5.72 o 
   2  15  12       67.94       70.05      9.31 o 
   3  15  12       59.07       72.28     16.38 o 
   4  15  12       81.04       97.27      9.72 o 
   5  15  12      163.48      172.88     28.67 o 
   0  16  12       20.34       20.10      8.18 o 
   1  16  12       26.16       18.58      5.51 o 
   2  16  12      129.29      129.89      8.90 o 
   3  16  12        2.48        4.29     13.02 o 
   4  16  12      113.07      118.52     11.16 o 
   0  17  12        2.01       11.16      8.92 o 
   1  17  12       40.81       43.66      6.03 o 
   2  17  12      221.65      233.61     11.31 o 
   3  17  12      119.53      164.60     24.93 o 
   0  18  12      392.19      332.71     32.01 o 
   1   0  13       42.49       55.82      6.71 o 
   2   0  13       54.42       42.42      6.71 o 
   3   0  13       50.86       40.93      6.71 o 
   4   0  13       33.09       41.68      3.73 o 
   5   0  13       76.71       73.68      6.71 o 
   6   0  13     1216.46     1179.03     20.85 o 
   7   0  13      662.07      611.84     15.63 o 
   8   0  13      156.83      146.62      8.18 o 
   9   0  13      197.07      207.66     14.14 o 
  10   0  13       14.61       22.34     12.65 o 
   0   1  13        4.15        0.00      8.92 o 
   1   1  13      143.48      141.65      5.51 o 
   2   1  13     2213.30     2273.75     29.87 o 
   3   1  13      471.89      464.49     11.54 o 
   4   1  13       72.95       78.16      5.21 o 
   5   1  13      762.33      751.05     11.92 o 
   6   1  13       67.45       62.95      4.74 o 
   7   1  13       32.67       30.80      9.68 o 
   8   1  13        0.65        7.75      5.95 o 
   9   1  13      120.17      137.35     27.54 o 
  10   1  13       67.48       67.30     10.80 o 
   0   2  13       42.55       40.93      4.47 o 
   1   2  13      209.47      210.41      4.96 o 
   2   2  13      307.32      304.36      6.60 o 
   3   2  13      133.48      138.47     12.65 o 
   4   2  13      336.76      324.09      8.11 o 
   5   2  13      157.29      139.33      5.72 o 
   6   2  13      161.90      143.13     12.65 o 
   7   2  13      129.63      107.15      6.24 o 
   8   2  13       78.16       79.65      6.78 o 
   9   2  13      383.88      391.13     15.26 o 
  10   2  13       46.87       43.08     10.87 o 
   0   3  13      141.83      110.91     12.65 o 
   1   3  13      126.75      129.51      5.19 o 
   2   3  13     1804.22     1865.32     49.86 o 
   3   3  13     1965.14     1954.06     50.62 o 
   4   3  13      516.10      484.08      8.90 o 
   5   3  13     1074.00     1040.42     17.12 o 
   6   3  13       48.51       52.38      5.19 o 
   7   3  13     1050.72     1092.22     31.26 o 
   8   3  13       47.83       52.58      6.97 o 
   9   3  13       47.03       47.60      9.20 o 
  10   3  13       85.74       91.17     11.54 o 
   0   4  13       83.19      104.95      5.96 o 
   1   4  13       30.73       37.68      6.06 o 
   2   4  13      174.07      167.24      6.78 o 
   3   4  13      521.27      509.25      9.35 o 
   4   4  13      253.07      250.40     13.03 o 
   5   4  13      806.22      835.00     12.70 o 
   6   4  13      642.23      619.95     11.02 o 
   7   4  13      555.30      519.60     10.37 o 
   8   4  13      110.95       85.04     11.92 o 
   9   4  13      222.67      243.17     12.12 o 
  10   4  13       31.01       27.55     10.53 o 
   0   5  13       21.90       32.75      5.22 o 
   1   5  13      167.59      172.25     12.66 o 
   2   5  13      906.37      907.05     23.45 o 
   3   5  13      193.49      203.25      8.55 o 
   4   5  13       22.80       15.12     15.63 o 
   5   5  13      104.43       93.61      6.03 o 
   6   5  13      736.40      725.43     17.12 o 
   7   5  13      365.68      379.03     10.78 o 
   8   5  13       49.48       60.36      7.31 o 
   9   5  13        2.06        2.35     10.91 o 
   0   6  13      662.43      634.91     17.87 o 
   1   6  13      458.94      488.78     17.11 o 
   2   6  13      337.56      350.73     11.09 o 
   3   6  13       65.80       66.04      6.00 o 
   4   6  13      511.00      500.71     10.43 o 
   5   6  13      202.83      179.33     29.40 o 
   6   6  13       35.90       34.86      8.56 o 
   7   6  13      572.24      605.48     24.19 o 
   8   6  13       75.25       81.27      9.96 o 
   9   6  13        8.29        6.34     11.92 o 
   0   7  13      262.75      292.53     12.65 o 
   1   7  13      502.03      528.77     13.21 o 
   2   7  13       47.78       41.41      6.06 o 
   3   7  13      131.73      129.20      6.59 o 
   4   7  13      284.21      280.73     27.92 o 
   5   7  13      503.03      489.85     21.21 o 
   6   7  13      230.56      248.78      8.14 o 
   7   7  13       10.33       -7.97     20.09 o 
   8   7  13       21.98       19.94     11.92 o 
   9   7  13       87.91      126.45     13.19 o 
   0   8  13        0.10       -5.22      9.67 o 
   1   8  13       99.53      106.17      8.67 o 
   2   8  13      282.05      260.32      8.33 o 
   3   8  13      197.41      180.12      7.83 o 
   4   8  13       26.08       20.76      7.29 o 
   5   8  13      306.19      264.31     34.23 o 
   6   8  13       22.14        3.52     13.02 o 
   7   8  13       16.65       19.16      7.68 o 
   8   8  13       12.32       35.74     10.01 o 
   9   8  13      260.91      303.46     19.65 o 
   0   9  13       95.00       80.39     10.41 o 
   1   9  13      735.96      695.33     16.28 o 
   2   9  13      243.34      240.05      7.07 o 
   3   9  13       56.87       55.70      6.70 o 
   4   9  13      450.88      430.14     13.40 o 
   5   9  13      507.97      490.80     37.96 o 
   6   9  13      196.17      215.38     12.16 o 
   7   9  13       45.71       53.18      9.20 o 
   8   9  13      126.25      112.50     19.72 o 
   0  10  13      652.12      663.93     21.60 o 
   1  10  13      163.94      167.58     19.73 o 
   2  10  13      312.23      303.23      8.20 o 
   3  10  13       20.44       20.55      6.17 o 
   4  10  13       61.47       49.90      7.17 o 
   5  10  13      901.58      854.48     20.17 o 
   6  10  13        0.81       -3.01     20.84 o 
   7  10  13        2.56      -12.70     12.70 o 
   8  10  13       18.80       22.06     20.85 o 
   0  11  13       11.85      -12.65     17.12 o 
   1  11  13      191.22      200.51     16.00 o 
   2  11  13       35.19       20.78      4.86 o 
   3  11  13       16.05        3.90     23.07 o 
   4  11  13      239.88      241.69     10.05 o 
   5  11  13      557.03      504.56     14.49 o 
   6  11  13       76.99       87.18     13.03 o 
   7  11  13       37.56       59.26     23.45 o 
   8  11  13        4.20       -1.68     14.73 o 
   0  12  13       29.56       51.37     13.40 o 
   1  12  13      305.15      272.41     14.89 o 
   2  12  13       25.01       38.69      6.17 o 
   3  12  13      420.26      451.61     13.40 o 
   4  12  13      108.04      116.21     20.84 o 
   5  12  13      343.71      365.16     11.42 o 
   6  12  13        0.68       13.41      9.47 o 
   7  12  13       32.00       34.01     12.36 o 
   0  13  13       12.34       14.14     12.65 o 
   1  13  13       96.31      105.91      9.96 o 
   2  13  13       28.19       17.56      6.20 o 
   3  13  13      136.02      121.97      9.09 o 
   4  13  13       21.59       23.57      5.95 o 
   5  13  13      208.37      196.32      9.47 o 
   6  13  13       28.21       28.64     15.63 o 
   0  14  13       24.75       26.04     16.38 o 
   1  14  13      328.03      314.52     10.16 o 
   2  14  13      120.78      150.48     12.29 o 
   3  14  13      135.16      121.63     12.66 o 
   4  14  13      412.67      437.48     13.04 o 
   5  14  13       61.18       78.00      9.64 o 
   6  14  13       52.90       43.00     13.02 o 
   0  15  13       25.02       -8.18     15.63 o 
   1  15  13      239.51      261.50      9.49 o 
   2  15  13      312.49      305.97     20.48 o 
   3  15  13      330.35      361.68     15.21 o 
   4  15  13      258.98      218.29     12.66 o 
   5  15  13      135.26      143.05     18.23 o 
   0  16  13      103.91      142.92     26.04 o 
   1  16  13       75.00       78.72     13.41 o 
   2  16  13      142.74      133.33     31.26 o 
   3  16  13       70.87       69.17     10.93 o 
   4  16  13       38.55       56.72     18.82 o 
   0  17  13       26.74       -7.46     35.74 o 
   1  17  13       62.63       41.63     16.96 o 
   2  17  13       88.61       67.38     36.84 o 
   0   0  14     1771.13     1839.98     50.62 o 
   1   0  14      773.48      751.78     19.36 o 
   2   0  14      111.13      113.89      8.92 o 
   3   0  14       27.09       43.91      6.71 o 
   4   0  14      140.89      141.43      9.67 o 
   5   0  14        8.71        2.24     11.16 o 
   6   0  14      150.01      160.02      8.92 o 
   7   0  14      554.37      532.19     14.89 o 
   8   0  14      203.24      215.11     10.41 o 
   9   0  14      124.31      131.74     11.90 o 
  10   0  14      726.05      819.50     29.03 o 
   0   1  14      168.21      208.40      8.92 o 
   1   1  14      558.59      557.15     16.74 o 
   2   1  14      109.70      114.83     11.54 o 
   3   1  14      462.40      454.53      8.90 o 
   4   1  14      212.46      204.27      5.64 o 
   5   1  14      456.94      427.13     16.38 o 
   6   1  14       17.26       16.93      8.92 o 
   7   1  14      300.71      311.58     11.92 o 
   8   1  14      169.42      187.67      7.44 o 
   9   1  14      213.71      235.01     13.78 o 
  10   1  14       18.92        6.32     11.58 o 
   0   2  14        2.92        7.46      4.47 o 
   1   2  14      565.22      548.31      8.53 o 
   2   2  14      190.60      202.13     13.41 o 
   3   2  14      785.25      791.36     24.94 o 
   4   2  14      832.72      789.42     13.77 o 
   5   2  14        3.17        8.98      5.19 o 
   6   2  14       68.29       58.88     10.05 o 
   7   2  14       29.78       21.21      5.19 o 
   8   2  14      287.50      301.86      8.90 o 
   9   2  14      291.00      274.20     16.38 o 
   0   3  14      376.29      387.06     19.36 o 
   1   3  14       28.91       28.41      4.83 o 
   2   3  14     1536.07     1544.51     42.06 o 
   3   3  14       66.77       62.88      4.40 o 
   4   3  14       97.63      102.33     10.05 o 
   5   3  14       15.53       13.81     12.28 o 
   6   3  14       54.56       52.63      5.36 o 
   7   3  14       92.01       71.68      6.60 o 
   8   3  14       81.04       65.37      8.19 o 
   9   3  14      564.96      591.36     22.71 o 
   0   4  14       10.36       13.40     12.65 o 
   1   4  14      363.29      364.79      9.83 o 
   2   4  14      161.99      160.94      9.31 o 
   3   4  14      162.24      164.56      5.51 o 
   4   4  14      793.12      773.22     18.23 o 
   5   4  14      274.25      272.82      7.89 o 
   6   4  14       49.54       40.49      5.19 o 
   7   4  14      110.85      108.03     15.26 o 
   8   4  14       58.03       61.20      8.14 o 
   9   4  14      108.61      104.31     10.37 o 
   0   5  14     1239.36     1254.20     40.19 o 
   1   5  14      564.26      554.06     12.50 o 
   2   5  14     1184.22     1213.27     21.27 o 
   3   5  14        8.05        6.77      6.98 o 
   4   5  14      718.31      724.12     12.39 o 
   5   5  14      106.72       94.16      6.31 o 
   6   5  14      111.62      117.37      6.24 o 
   7   5  14       39.91       39.16      5.90 o 
   8   5  14       46.19       48.91      8.14 o 
   9   5  14      113.46      138.62     18.99 o 
   0   6  14      270.03      269.44     11.90 o 
   1   6  14      738.41      744.89     17.27 o 
   2   6  14      297.49      299.11     14.51 o 
   3   6  14       65.25       58.75      6.12 o 
   4   6  14      761.07      750.69     14.99 o 
   5   6  14       81.29       73.49      5.75 o 
   6   6  14      192.71      194.34     12.29 o 
   7   6  14       43.48       39.65      7.68 o 
   8   6  14      113.05       92.44      9.47 o 
   9   6  14       35.10       43.31     14.47 o 
   0   7  14      158.79      150.35      9.67 o 
   1   7  14      108.33      105.09      6.73 o 
   2   7  14     1245.85     1255.37     22.71 o 
   3   7  14      139.10      137.11      7.17 o 
   4   7  14      346.06      354.78     10.59 o 
   5   7  14      742.76      772.49     21.96 o 
   6   7  14       12.70       19.80      6.20 o 
   7   7  14       90.67       92.91      8.04 o 
   8   7  14       27.16       25.04     10.32 o 
   9   7  14      108.20      142.81     19.72 o 
   0   8  14      505.15      461.49     15.63 o 
   1   8  14      159.78      165.65      7.91 o 
   2   8  14       72.59       65.63      8.19 o 
   3   8  14      208.53      201.14      8.50 o 
   4   8  14       80.68       74.04      7.98 o 
   5   8  14      213.32      192.90      9.46 o 
   6   8  14       74.43       59.21     10.01 o 
   7   8  14       38.52       36.60      8.93 o 
   8   8  14      126.02      130.14     13.77 o 
   0   9  14       35.57       39.44      9.67 o 
   1   9  14      378.53      399.11     11.31 o 
   2   9  14      477.23      482.63     12.94 o 
   3   9  14      154.00      159.15     19.35 o 
   4   9  14      172.12      156.55      9.31 o 
   5   9  14      444.86      415.09     13.41 o 
   6   9  14       56.17       72.17     10.43 o 
   7   9  14       77.09       72.79     13.78 o 
   8   9  14       17.68       43.53     15.63 o 
   0  10  14     1306.88     1252.71     29.77 o 
   1  10  14      460.33      455.77     14.89 o 
   2  10  14       43.53       50.30      9.00 o 
   3  10  14      172.33      164.79      7.44 o 
   4  10  14      291.93      286.32     11.02 o 
   5  10  14      542.07      532.73     16.51 o 
   6  10  14       73.49       67.87     44.29 o 
   7  10  14      163.25      160.81     40.57 o 
   8  10  14      637.87      689.90     26.41 o 
   0  11  14       30.97       14.89     12.65 o 
   1  11  14      137.34      129.20     30.89 o 
   2  11  14      524.02      555.48     24.93 o 
   3  11  14      607.01      619.85     25.68 o 
   4  11  14       60.12       60.58     13.03 o 
   5  11  14      861.36      814.11     23.30 o 
   6  11  14       61.55       58.57     11.16 o 
   7  11  14       75.23       80.18     17.50 o 
   0  12  14       66.06       34.25     13.40 o 
   1  12  14      300.81      295.05     11.31 o 
   2  12  14        3.14        7.06     11.23 o 
   3  12  14       46.58       53.90     10.04 o 
   4  12  14      444.11      450.73     13.11 o 
   5  12  14      103.29       83.66     18.24 o 
   6  12  14       66.70       60.25     22.33 o 
   7  12  14       90.67       65.66     18.97 o 
   0  13  14       30.96       35.74     13.40 o 
   1  13  14       10.21       16.64     18.61 o 
   2  13  14       40.33       33.70      9.96 o 
   3  13  14       12.83       24.48     17.50 o 
   4  13  14       10.03      -19.75     28.65 o 
   5  13  14       51.79       56.89     10.93 o 
   6  13  14       27.01       32.09     14.31 o 
   0  14  14       44.41       46.15     18.61 o 
   1  14  14      116.57      103.62     11.63 o 
   2  14  14       70.33       77.90     26.06 o 
   3  14  14       60.84       73.79      8.63 o 
   4  14  14      378.55      393.52     15.08 o 
   5  14  14        3.97       16.34     10.00 o 
   0  15  14        8.39       15.63     20.10 o 
   1  15  14      202.96      236.68     28.65 o 
   2  15  14      134.89      152.62     14.71 o 
   3  15  14      110.86      116.76     10.26 o 
   4  15  14      167.49      197.31     51.36 o 
   0  16  14       46.17       25.30     23.81 o 
   1  16  14      371.31      349.63     18.94 o 
   2  16  14       23.70       52.76     14.71 o 
   3  16  14      224.49      244.22     19.81 o 
   1   0  15     1119.35     1142.55     22.34 o 
   2   0  15      386.93      364.72     10.41 o 
   3   0  15        9.51       -2.98      7.46 o 
   4   0  15        4.30      -14.89     16.38 o 
   5   0  15      594.18      567.93     17.12 o 
   6   0  15      135.93      121.32      8.92 o 
   7   0  15      226.15      238.92     11.16 o 
   8   0  15      127.76       97.52     11.90 o 
   9   0  15       10.73       23.06     14.14 o 
   0   1  15        2.85       -3.73      9.67 o 
   1   1  15      339.22      344.98      7.31 o 
   2   1  15      875.38      868.99     15.24 o 
   3   1  15      169.70      147.52      6.31 o 
   4   1  15      181.16      180.42      7.61 o 
   5   1  15       86.73       93.05      5.08 o 
   6   1  15        4.94        8.57      4.46 o 
   7   1  15       85.24       80.97      6.03 o 
   8   1  15       24.25       17.12      6.31 o 
   9   1  15       32.37       25.98      9.20 o 
   0   2  15      185.21      183.11      8.18 o 
   1   2  15      171.76      170.69     10.41 o 
   2   2  15      350.86      328.56      7.84 o 
   3   2  15       63.06       56.35      4.47 o 
   4   2  15      283.56      271.84     13.40 o 
   5   2  15      776.16      766.53     13.21 o 
   6   2  15      582.59      591.05     10.25 o 
   7   2  15      500.42      500.96     10.00 o 
   8   2  15      131.15      144.11      8.57 o 
   9   2  15      126.50      148.78     11.02 o 
   0   3  15        4.17        8.92      8.92 o 
   1   3  15      715.82      742.47     14.30 o 
   2   3  15      598.17      549.77     14.89 o 
   3   3  15       64.74       66.80      7.44 o 
   4   3  15       61.29       63.41      7.44 o 
   5   3  15      151.90      137.75      5.90 o 
   6   3  15       83.63      109.43      6.84 o 
   7   3  15       32.57       36.52      6.06 o 
   8   3  15       77.13       87.55     31.62 o 
   9   3  15       39.47       53.10     12.65 o 
   0   4  15      266.46      288.80     17.87 o 
   1   4  15      108.99      103.27      6.78 o 
   2   4  15      145.45      105.25     10.41 o 
   3   4  15      141.67      140.06     17.50 o 
   4   4  15      105.11       85.81      5.95 o 
   5   4  15      154.14      122.33      6.32 o 
   6   4  15       32.68       25.77      6.03 o 
   7   4  15       89.70       84.03      6.60 o 
   8   4  15       22.42       24.76      8.57 o 
   9   4  15       26.92       19.72     12.63 o 
   0   5  15      165.88      165.24     17.12 o 
   1   5  15      507.75      511.41     13.42 o 
   2   5  15      361.21      327.65     11.90 o 
   3   5  15       54.40       45.84      7.98 o 
   4   5  15       34.44       23.69      6.70 o 
   5   5  15       50.08       48.80      5.08 o 
   6   5  15      434.61      432.04     11.92 o 
   7   5  15       42.07       26.06      7.44 o 
   8   5  15      147.59      147.37     17.87 o 
   9   5  15      182.63      157.58     20.09 o 
   0   6  15      681.46      681.06     19.36 o 
   1   6  15      129.97      132.15     21.96 o 
   2   6  15      280.64      286.36     11.54 o 
   3   6  15       64.19       55.93      8.50 o 
   4   6  15     1044.39     1027.66     21.14 o 
   5   6  15        8.66        9.45     10.05 o 
   6   6  15      227.84      218.58      8.38 o 
   7   6  15       17.07       17.36      7.98 o 
   8   6  15       68.41       99.35     17.50 o 
   0   7  15      260.32      241.16     11.16 o 
   1   7  15      420.92      391.30     14.51 o 
   2   7  15      429.62      439.46     13.75 o 
   3   7  15      202.44      195.17     18.97 o 
   4   7  15      491.45      525.12     12.94 o 
   5   7  15       50.67       50.15      8.11 o 
   6   7  15       63.34       68.79     14.14 o 
   7   7  15       37.39       41.10     33.86 o 
   8   7  15       44.90       51.81     15.37 o 
   0   8  15      261.10      226.27     12.65 o 
   1   8  15       50.20       44.37      9.68 o 
   2   8  15       66.71       56.86      9.30 o 
   3   8  15      384.15      385.81     13.42 o 
   4   8  15      433.42      430.68     12.62 o 
   5   8  15       71.25       69.56      8.57 o 
   6   8  15       45.36       40.11      8.90 o 
   7   8  15        3.96       -5.95     18.23 o 
   8   8  15       51.73       57.97     13.57 o 
   0   9  15        5.38        6.71     10.41 o 
   1   9  15      122.37      124.17      7.84 o 
   2   9  15       14.16        1.64      7.44 o 
   3   9  15      118.53      106.02     14.51 o 
   4   9  15      301.37      300.86     11.92 o 
   5   9  15       75.00       91.20     10.03 o 
   6   9  15       33.67       48.39     10.77 o 
   7   9  15       40.44       14.26     12.51 o 
   0  10  15       25.44       14.89      9.67 o 
   1  10  15      610.86      618.13     14.89 o 
   2  10  15       93.49       94.27     20.47 o 
   3  10  15      215.66      219.36     19.36 o 
   4  10  15      136.40      113.92      8.50 o 
   5  10  15       33.73       37.43      8.67 o 
   6  10  15       21.78       23.44     13.40 o 
   7  10  15        6.79       33.31     43.18 o 
   0  11  15      127.84       96.03     14.14 o 
   1  11  15       41.71       38.84      8.04 o 
   2  11  15      109.61      114.60      9.91 o 
   3  11  15      289.24      288.97     30.52 o 
   4  11  15      125.84      127.76      9.25 o 
   5  11  15       85.43       65.68     10.97 o 
   6  11  15       62.14       64.44     11.42 o 
   7  11  15       69.08       96.86     15.60 o 
   0  12  15       29.26       26.04     11.90 o 
   1  12  15      166.34      171.91     10.25 o 
   2  12  15       12.03       13.18     17.12 o 
   3  12  15      480.75      538.19     16.35 o 
   4  12  15       35.79       38.77      7.94 o 
   5  12  15       50.19       34.07     17.86 o 
   6  12  15      251.93      243.64     15.75 o 
   0  13  15      163.36      168.97     18.61 o 
   1  13  15      103.90       70.09     11.09 o 
   2  13  15      102.74       69.51     13.77 o 
   3  13  15      210.83      201.54     23.45 o 
   4  13  15      146.78      130.06     10.56 o 
   5  13  15       33.46       59.10     14.89 o 
   0  14  15        2.72       -7.46     15.63 o 
   1  14  15       14.21       14.16     10.90 o 
   2  14  15      169.03      176.88     31.25 o 
   3  14  15      213.33      248.63     18.01 o 
   4  14  15      207.54      208.12     16.58 o 
   0  15  15       56.08       58.05     20.10 o 
   1  15  15       63.10       54.41     14.30 o 
   2  15  15      177.97      173.71     15.69 o 
   3  15  15       37.41       18.41     23.07 o 
   0  16  15       73.13      142.18     23.81 o 
   1  16  15      200.14      222.00     19.68 o 
   0   0  16      106.67      102.71      9.67 o 
   1   0  16      873.08      867.89     20.85 o 
   2   0  16        9.45       -5.96      5.96 o 
   3   0  16      506.10      512.84     14.14 o 
   4   0  16      220.08      230.75     11.16 o 
   5   0  16      151.40      143.67     10.41 o 
   6   0  16       49.86       50.62      4.47 o 
   7   0  16      277.08      218.10     11.16 o 
   8   0  16      361.71      356.54     18.61 o 
   9   0  16       24.23        9.67     14.14 o 
   0   1  16      241.99      247.12     10.41 o 
   1   1  16      423.59      430.68      7.89 o 
   2   1  16      376.88      385.61      8.76 o 
   3   1  16      116.21       99.40      5.78 o 
   4   1  16      133.70      128.63      6.56 o 
   5   1  16      143.54      165.64      8.55 o 
   6   1  16        6.10        5.98      7.50 o 
   7   1  16       59.36       58.38      5.51 o 
   8   1  16       42.92       47.54      9.96 o 
   9   1  16       18.20       -0.71     11.42 o 
   0   2  16      670.50      686.27     17.87 o 
   1   2  16      352.96      351.16     17.87 o 
   2   2  16      816.11      869.65     13.77 o 
   3   2  16      183.29      175.58     13.02 o 
   4   2  16        9.71        0.09      7.08 o 
   5   2  16      130.63      136.20      5.96 o 
   6   2  16      111.43      115.35      5.75 o 
   7   2  16       41.38       40.46     15.63 o 
   8   2  16        8.31       24.42      9.20 o 
   9   2  16       23.51       38.44     12.36 o 
   0   3  16      121.52      105.69     12.65 o 
   1   3  16      848.87      800.09     16.38 o 
   2   3  16      174.27      165.46      6.31 o 
   3   3  16       65.42       65.13      4.50 o 
   4   3  16       89.29       94.22     10.04 o 
   5   3  16       51.97       49.88      5.36 o 
   6   3  16      112.45       94.60     17.48 o 
   7   3  16       66.57       70.79      8.19 o 
   8   3  16       54.67       58.01     14.51 o 
   0   4  16        4.72        0.00     15.63 o 
   1   4  16      132.07      131.73      7.31 o 
   2   4  16      444.70      409.07     29.77 o 
   3   4  16      107.72       93.70     18.61 o 
   4   4  16      393.78      374.22     11.54 o 
   5   4  16      423.23      407.43      9.64 o 
   6   4  16      489.17      492.73     11.63 o 
   7   4  16        7.45        4.96     13.77 o 
   8   4  16       87.54      103.94     11.23 o 
   0   5  16       13.48        5.96     14.14 o 
   1   5  16     1225.41     1245.03     35.36 o 
   2   5  16      138.34      131.95     18.24 o 
   3   5  16      221.61      244.95     10.46 o 
   4   5  16        2.29        3.34      7.31 o 
   5   5  16       91.64       92.81      7.82 o 
   6   5  16      151.09      143.43      6.97 o 
   7   5  16      250.38      267.95     11.54 o 
   8   5  16        6.98       18.25     11.76 o 
   0   6  16      303.90      304.43     23.81 o 
   1   6  16      303.62      311.61     34.23 o 
   2   6  16       61.98       42.18     10.80 o 
   3   6  16       36.55       27.00     10.80 o 
   4   6  16       23.12       27.16      9.11 o 
   5   6  16       24.60       34.34      7.50 o 
   6   6  16       76.48       73.32     15.63 o 
   7   6  16       79.51       92.42     30.14 o 
   8   6  16       29.91       63.49     23.82 o 
   0   7  16      320.59      340.17     23.81 o 
   1   7  16     1445.86     1381.54     45.40 o 
   2   7  16      479.21      487.47     30.89 o 
   3   7  16       59.42       58.83      9.09 o 
   4   7  16       68.12       63.58     18.23 o 
   5   7  16       65.05       55.11      8.19 o 
   6   7  16       49.90       37.14      7.82 o 
   7   7  16       60.60       43.91     11.02 o 
   8   7  16      115.59      128.02     28.29 o 
   0   8  16       19.77       17.12      7.46 o 
   1   8  16       24.63       18.40      8.37 o 
   2   8  16       64.04       46.12     10.37 o 
   3   8  16      103.56      121.80     17.11 o 
   4   8  16       15.59        6.71      6.67 o 
   5   8  16       45.71       67.25     12.28 o 
   6   8  16      197.51      213.40     11.09 o 
   7   8  16       10.76       -2.03     16.62 o 
   0   9  16      576.77      578.34     20.10 o 
   1   9  16       88.45       81.06      6.32 o 
   2   9  16      442.17      442.66     20.84 o 
   3   9  16      133.60      131.28     11.42 o 
   4   9  16       98.76      112.27      8.10 o 
   5   9  16       25.90       22.08      8.42 o 
   6   9  16        6.55        1.27     13.40 o 
   7   9  16       20.14        9.58     12.34 o 
   0  10  16      119.49       84.10     11.90 o 
   1  10  16        5.95        5.42     11.17 o 
   2  10  16       42.06       13.34     10.70 o 
   3  10  16      192.90      195.20     12.70 o 
   4  10  16       14.74       19.97      8.56 o 
   5  10  16       29.16       33.84      9.00 o 
   6  10  16       57.27       39.48     18.61 o 
   0  11  16        8.18       20.85     11.90 o 
   1  11  16       84.87       89.47     13.77 o 
   2  11  16      378.47      371.03     15.63 o 
   3  11  16      160.82      143.33     13.89 o 
   4  11  16      165.51      174.33      9.32 o 
   5  11  16      162.03      156.43     31.64 o 
   6  11  16      104.11       86.04     25.31 o 
   0  12  16       22.05       23.81     14.14 o 
   1  12  16       26.30       16.70      9.30 o 
   2  12  16       34.15       31.15     14.89 o 
   3  12  16      176.65      169.63     11.96 o 
   4  12  16       21.30       35.67      7.53 o 
   5  12  16      427.84      373.52     34.23 o 
   0  13  16      319.01      298.47     21.60 o 
   1  13  16       32.76       44.17     11.26 o 
   2  13  16      138.28      157.01     11.63 o 
   3  13  16       86.67       82.57     13.21 o 
   4  13  16       28.93       35.90     35.35 o 
   0  14  16      214.85      223.29     20.10 o 
   1  14  16       60.70       63.12     13.36 o 
   2  14  16      138.76      140.75     30.52 o 
   3  14  16      639.89      617.16     24.59 o 
   0  15  16      304.49      271.68     26.79 o 
   1  15  16       60.73       50.32     13.35 o 
   2  15  16        1.02      -13.31     20.84 o 
   1   0  17      970.25     1010.06     23.81 o 
   2   0  17      573.42      509.88     13.40 o 
   3   0  17      910.80      911.80     24.55 o 
   4   0  17        3.50       -8.92      8.92 o 
   5   0  17      150.54      177.14     13.40 o 
   6   0  17       90.57      105.69     10.41 o 
   7   0  17        0.32        1.49      8.92 o 
   8   0  17       74.68       55.07     17.12 o 
   0   1  17       16.45       11.90      6.71 o 
   1   1  17      189.02      182.64      5.72 o 
   2   1  17      455.72      425.99     16.00 o 
   3   1  17       42.48       45.92      6.34 o 
   4   1  17       73.12       77.92     17.87 o 
   5   1  17       36.49       34.78      6.31 o 
   6   1  17       85.48       80.99     11.53 o 
   7   1  17       92.24       79.04      8.37 o 
   8   1  17      106.62      112.31     18.61 o 
   0   2  17       92.81       93.04      5.96 o 
   1   2  17      298.44      296.47      6.42 o 
   2   2  17       69.77       68.45      3.84 o 
   3   2  17       25.41       13.06      7.82 o 
   4   2  17      228.01      215.68      7.84 o 
   5   2  17      211.64      225.63      8.14 o 
   6   2  17      282.67      243.47     18.60 o 
   7   2  17       71.49       69.99      8.53 o 
   8   2  17       96.64      115.18     13.78 o 
   0   3  17       34.04       14.89     10.41 o 
   1   3  17      313.42      324.04     35.72 o 
   2   3  17      319.51      353.74     11.44 o 
   3   3  17      179.75      179.18     16.74 o 
   4   3  17       31.55       34.97      4.40 o 
   5   3  17        1.72       -6.78      6.78 o 
   6   3  17      124.40      125.74     13.77 o 
   7   3  17      163.18      177.73      9.63 o 
   8   3  17      179.23      186.04     17.87 o 
   0   4  17      265.46      286.56     15.63 o 
   1   4  17      307.63      297.44     12.65 o 
   2   4  17       98.84      122.85      8.22 o 
   3   4  17      556.07      540.79     20.47 o 
   4   4  17       42.60       44.64      6.24 o 
   5   4  17      185.56      168.90      7.82 o 
   6   4  17       73.88       88.21      7.50 o 
   7   4  17      379.22      446.82     14.63 o 
   8   4  17      112.26      105.11     21.21 o 
   0   5  17      327.83      341.66     17.12 o 
   1   5  17      549.42      532.24     13.23 o 
   2   5  17      304.37      301.49     11.02 o 
   3   5  17      783.93      780.11     20.47 o 
   4   5  17      388.38      354.76     14.10 o 
   5   5  17        1.36       -7.82      7.82 o 
   6   5  17        3.39        4.85      6.84 o 
   7   5  17       61.20       65.28     10.90 o 
   8   5  17       14.29       32.01     21.22 o 
   0   6  17      294.31      288.80     17.12 o 
   1   6  17       23.13       11.96      5.39 o 
   2   6  17      138.98      135.38     15.63 o 
   3   6  17      490.16      513.45     26.04 o 
   4   6  17       11.25        4.40     16.75 o 
   5   6  17       21.12       30.26     22.70 o 
   6   6  17      130.54      119.34      8.90 o 
   7   6  17      159.15      182.24     14.66 o 
   0   7  17      320.13      356.54     23.81 o 
   1   7  17      194.03      178.01      8.11 o 
   2   7  17       71.13       87.13      9.72 o 
   3   7  17      435.37      471.45     13.95 o 
   4   7  17      137.16      112.37     11.09 o 
   5   7  17       25.97       22.60      8.57 o 
   6   7  17       80.76      103.61     18.97 o 
   7   7  17       15.52       47.22     12.43 o 
   0   8  17       45.78       17.12     20.10 o 
   1   8  17       87.73      103.21      8.67 o 
   2   8  17      256.74      256.48     14.83 o 
   3   8  17      228.34      255.36     26.04 o 
   4   8  17       43.11       42.53     17.50 o 
   5   8  17       45.77       48.82      9.17 o 
   6   8  17      331.48      334.65     16.62 o 
   7   8  17       36.05       43.94     12.60 o 
   0   9  17       28.28       37.23      8.18 o 
   1   9  17       33.31       39.83      8.37 o 
   2   9  17       93.84      117.51     11.15 o 
   3   9  17       43.60       29.46     20.85 o 
   4   9  17       76.53       64.62     11.57 o 
   5   9  17      169.34      168.83     11.84 o 
   6   9  17      202.62      212.88     16.71 o 
   0  10  17        0.14      -11.16     13.40 o 
   1  10  17      147.83      141.75     10.70 o 
   2  10  17       59.69       88.66     13.16 o 
   3  10  17        1.49        3.58      9.38 o 
   4  10  17      112.79      111.66     12.83 o 
   5  10  17       27.02       -1.59     12.30 o 
   6  10  17       16.85       33.54     20.20 o 
   0  11  17        0.37       13.40     20.10 o 
   1  11  17      141.95      148.12      9.47 o 
   2  11  17       25.39       28.06     10.78 o 
   3  11  17      110.96      116.41     13.59 o 
   4  11  17      138.57      120.90     14.47 o 
   5  11  17      118.85       97.13     20.00 o 
   0  12  17       95.87      101.22     15.63 o 
   1  12  17      145.91      151.46     11.02 o 
   2  12  17      204.20      182.24     10.59 o 
   3  12  17       21.46       45.25     16.00 o 
   4  12  17       18.70        9.84     31.64 o 
   0  13  17        3.58      -23.06     23.06 o 
   1  13  17        8.36       15.45     10.55 o 
   2  13  17      135.33      147.28     14.10 o 
   3  13  17       86.09      104.99     36.10 o 
   0  14  17       59.28      114.62     21.60 o 
   1  14  17       66.50       67.80     41.32 o 
   2  14  17       14.64        6.56     14.10 o 
   0   0  18      623.12      683.29     27.54 o 
   1   0  18      314.90      317.83     11.90 o 
   2   0  18     1037.29      995.18     19.36 o 
   3   0  18      116.94       87.83      8.18 o 
   4   0  18      190.45      188.32     10.41 o 
   5   0  18        0.04        3.73     11.90 o 
   6   0  18      151.58      171.95     12.65 o 
   7   0  18       10.03        0.75     14.14 o 
   8   0  18       15.27      -12.65     34.99 o 
   0   1  18       10.34       13.40      5.96 o 
   1   1  18      543.75      529.45      9.83 o 
   2   1  18      494.43      496.00      9.63 o 
   3   1  18      237.27      244.09      7.08 o 
   4   1  18      189.53      177.79     10.43 o 
   5   1  18      162.83      163.81     26.43 o 
   6   1  18      208.49      250.36     10.49 o 
   7   1  18       32.35       29.95     10.90 o 
   8   1  18       14.77       25.84     16.56 o 
   0   2  18       58.27       47.64      4.47 o 
   1   2  18       32.07       38.90      7.44 o 
   2   2  18      494.51      447.35      9.09 o 
   3   2  18       30.40       33.54      8.19 o 
   4   2  18       64.52       74.56     10.79 o 
   5   2  18      360.90      362.77     10.25 o 
   6   2  18       67.50       66.12      8.04 o 
   7   2  18       40.02       60.17     15.63 o 
   0   3  18      138.43      145.88     14.14 o 
   1   3  18      109.30      114.33      9.96 o 
   2   3  18       71.99       65.68     12.29 o 
   3   3  18      140.51      107.16     22.33 o 
   4   3  18       68.93       62.48      5.22 o 
   5   3  18      124.27      100.98      6.97 o 
   6   3  18       23.18       32.10     11.90 o 
   7   3  18      105.29      121.09     23.82 o 
   0   4  18     1024.26     1006.34     30.52 o 
   1   4  18       31.99       39.48     45.04 o 
   2   4  18      294.08      303.39     11.54 o 
   3   4  18      258.25      243.74     11.17 o 
   4   4  18       37.85       36.11      5.78 o 
   5   4  18       84.74       77.63      7.07 o 
   6   4  18      179.54      150.76     10.55 o 
   7   4  18      354.70      380.53     17.90 o 
   0   5  18      572.88      609.61     22.34 o 
   1   5  18      405.13      414.90     15.69 o 
   2   5  18      286.36      267.83     15.26 o 
   3   5  18      132.92      127.47      9.31 o 
   4   5  18      330.16      346.15     12.39 o 
   5   5  18      373.38      403.23     13.89 o 
   6   5  18        5.40       13.26     11.15 o 
   7   5  18      111.95      115.32     20.09 o 
   0   6  18       28.65       30.52     13.40 o 
   1   6  18      422.03      437.07     16.08 o 
   2   6  18      360.55      385.79     13.77 o 
   3   6  18      165.21      157.33     14.89 o 
   4   6  18      123.53      109.95     13.78 o 
   5   6  18       25.18       11.53     11.16 o 
   6   6  18        6.20       17.57     15.63 o 
   7   6  18       12.94       34.51     12.92 o 
   0   7  18      212.10      173.44     14.14 o 
   1   7  18      353.86      351.80     10.46 o 
   2   7  18      206.54      195.98     16.00 o 
   3   7  18       31.31       22.61      9.46 o 
   4   7  18        0.35      -18.61     18.61 o 
   5   7  18       25.80       30.65     11.38 o 
   6   7  18       44.28       52.26     20.84 o 
   0   8  18      352.46      317.83     19.36 o 
   1   8  18      154.11      162.27      8.42 o 
   2   8  18      279.44      297.91     13.89 o 
   3   8  18       32.96       33.97     10.04 o 
   4   8  18       69.78       65.74     24.19 o 
   5   8  18      333.31      347.40     61.04 o 
   6   8  18       62.48       93.13     12.16 o 
   0   9  18      158.72      182.36     16.38 o 
   1   9  18       69.18       77.83     16.75 o 
   2   9  18        4.21        4.16      8.20 o 
   3   9  18        4.15       35.82     21.96 o 
   4   9  18      197.55      180.52     15.54 o 
   5   9  18       51.78       47.89     18.28 o 
   6   9  18       28.98       24.18     17.86 o 
   0  10  18      203.26      180.12     11.16 o 
   1  10  18      113.38      109.89     11.02 o 
   2  10  18      348.73      354.19     15.00 o 
   3  10  18       12.37      -11.20     12.16 o 
   4  10  18       53.70       71.42     14.12 o 
   5  10  18       40.67       54.50     21.41 o 
   0  11  18        2.17        7.46     20.10 o 
   1  11  18       52.55       54.95     23.45 o 
   2  11  18       50.22       31.64     11.58 o 
   3  11  18       47.22       52.47     16.83 o 
   4  11  18      193.42      195.78     45.78 o 
   0  12  18      343.59      332.71     17.87 o 
   1  12  18       87.92      102.18     14.14 o 
   2  12  18       96.41      107.82     14.83 o 
   3  12  18       32.97       35.44     20.39 o 
   0  13  18       33.78       35.74     19.36 o 
   1  13  18       70.84       86.27     23.45 o 
   2  13  18        0.98      -13.89     13.89 o 
   1   0  19      150.13      155.57      8.92 o 
   2   0  19      272.61      265.74      8.18 o 
   3   0  19       33.65       46.89      8.18 o 
   4   0  19        2.09       -6.71      8.92 o 
   5   0  19        6.64       -7.46     14.89 o 
   6   0  19        4.55       24.55     14.89 o 
   7   0  19      628.33      687.02     38.69 o 
   0   1  19      559.78      573.87     16.38 o 
   1   1  19       44.22       40.69      4.28 o 
   2   1  19       90.35       99.73      7.82 o 
   3   1  19       78.69       69.97      5.72 o 
   4   1  19      115.44      131.37      6.84 o 
   5   1  19       63.54       70.76     10.43 o 
   6   1  19       72.88       69.37      9.77 o 
   7   1  19      114.80      103.22     16.05 o 
   0   2  19       70.62       58.80     11.16 o 
   1   2  19      195.20      176.64      7.55 o 
   2   2  19       65.74       62.40      6.43 o 
   3   2  19       83.49       83.86      3.92 o 
   4   2  19      178.92      170.62     15.26 o 
   5   2  19       19.29       24.93      8.04 o 
   6   2  19      390.72      474.93     21.96 o 
   7   2  19      111.91      102.69     15.69 o 
   0   3  19        4.28       18.61     13.40 o 
   1   3  19      503.25      522.55     15.00 o 
   2   3  19       45.85       39.12      5.26 o 
   3   3  19       70.11       61.25     14.89 o 
   4   3  19        8.75        3.55      6.97 o 
   5   3  19      161.67      156.93      9.83 o 
   6   3  19      182.06      207.93     27.17 o 
   7   3  19      122.22      127.85     36.47 o 
   0   4  19      392.99      422.77     21.60 o 
   1   4  19       89.09       83.39     10.00 o 
   2   4  19      151.03      156.30     24.94 o 
   3   4  19       32.27       16.52      8.22 o 
   4   4  19       25.68       14.57      7.07 o 
   5   4  19       77.53       92.11      9.64 o 
   6   4  19      237.91      239.97     15.56 o 
   0   5  19      148.26      163.75     14.89 o 
   1   5  19       74.73       74.58     18.99 o 
   2   5  19       26.47       15.25     10.41 o 
   3   5  19       80.45       91.16     11.54 o 
   4   5  19      141.55      145.18     11.05 o 
   5   5  19       90.40      115.34     12.65 o 
   6   5  19       46.49       63.02     16.75 o 
   0   6  19       38.81       44.66     14.14 o 
   1   6  19      387.12      437.88     17.69 o 
   2   6  19       59.84       51.26     12.29 o 
   3   6  19      121.60       98.60     16.75 o 
   4   6  19        5.11       13.46     11.44 o 
   5   6  19       63.42       55.25     12.29 o 
   6   6  19      151.08      201.91     19.20 o 
   0   7  19       19.99       -2.24     14.14 o 
   1   7  19      140.96      167.13     14.31 o 
   2   7  19      234.18      217.43     21.96 o 
   3   7  19        8.22        4.71     10.43 o 
   4   7  19       12.04       26.89     12.89 o 
   5   7  19       23.72       36.97     13.05 o 
   6   7  19       10.50       25.67     14.99 o 
   0   8  19      154.32      187.58     19.36 o 
   1   8  19       27.06       44.10     11.58 o 
   2   8  19      254.19      257.35     13.40 o 
   3   8  19       78.86       63.72     25.68 o 
   4   8  19       47.69       51.46     15.24 o 
   5   8  19      101.49       89.81     22.33 o 
   0   9  19       67.68       56.56     16.38 o 
   1   9  19      115.05      123.98     19.35 o 
   2   9  19        9.13       20.41      9.63 o 
   3   9  19       64.60       57.34     14.63 o 
   4   9  19        2.22       16.13     16.05 o 
   5   9  19       87.30       97.65     26.04 o 
   0  10  19       37.92       10.41     15.63 o 
   1  10  19       19.49       11.67      9.31 o 
   2  10  19      178.54      158.85     13.07 o 
   3  10  19      407.37      467.72     24.11 o 
   4  10  19       80.29      101.24     17.27 o 
   0  11  19      261.19      281.37     23.81 o 
   1  11  19       12.43       39.50     12.94 o 
   2  11  19      100.47      122.48     13.86 o 
   3  11  19       18.55       47.41     19.48 o 
   0  12  19      125.52      130.99     23.81 o 
   1  12  19       86.23      105.09     34.62 o 
   0   0  20        8.86       17.87     10.41 o 
   1   0  20        0.00        5.22     11.90 o 
   2   0  20        9.24        5.96      5.22 o 
   3   0  20        0.27        2.24      7.46 o 
   4   0  20      157.94      110.17     10.41 o 
   5   0  20        9.17        3.73     15.63 o 
   6   0  20      243.01      253.81     26.79 o 
   0   1  20       96.42       94.53      7.46 o 
   1   1  20     1130.02     1227.51     40.20 o 
   2   1  20      215.71      192.04     11.54 o 
   3   1  20        0.27       -1.96      5.22 o 
   4   1  20      181.24      193.00     18.99 o 
   5   1  20       84.23      101.91     13.03 o 
   6   1  20        4.54       -9.79     11.17 o 
   0   2  20      257.59      286.56     15.63 o 
   1   2  20       20.01       15.89      9.20 o 
   2   2  20      371.47      373.53     11.90 o 
   3   2  20      252.04      233.88      8.53 o 
   4   2  20       49.53       56.34     12.28 o 
   5   2  20      117.30      117.05     10.59 o 
   6   2  20        6.90       17.25     19.72 o 
   0   3  20       83.50       80.39     14.89 o 
   1   3  20       83.48       99.78     11.23 o 
   2   3  20       85.82       83.59      9.68 o 
   3   3  20       25.85       15.92      6.20 o 
   4   3  20       70.63       77.15     11.90 o 
   5   3  20       86.66       93.24     20.10 o 
   6   3  20       12.72       20.29     32.75 o 
   0   4  20      200.00      206.17     17.12 o 
   1   4  20       99.13       97.12     10.25 o 
   2   4  20      357.49      307.19     16.11 o 
   3   4  20       10.59       10.56      8.76 o 
   4   4  20       97.79       98.28     11.54 o 
   5   4  20       78.67      105.71     13.16 o 
   6   4  20       73.60       99.38     16.77 o 
   0   5  20        1.38       10.41     13.40 o 
   1   5  20       73.82       88.68     11.23 o 
   2   5  20       57.29       33.57     14.17 o 
   3   5  20       27.94       31.56     10.37 o 
   4   5  20      203.05      206.67     12.60 o 
   5   5  20       30.73       51.25     12.07 o 
   0   6  20       72.75       64.76     16.38 o 
   1   6  20       58.63       65.25     10.70 o 
   2   6  20       14.33        7.15     16.78 o 
   3   6  20       72.38       72.40     11.58 o 
   4   6  20      125.69      119.19     21.96 o 
   5   6  20       78.09       83.58     19.35 o 
   0   7  20        6.11       11.16     22.34 o 
   1   7  20      120.03      124.54     11.96 o 
   2   7  20      363.61      326.32     11.55 o 
   3   7  20      306.64      350.82     21.59 o 
   4   7  20      225.41      165.50     20.47 o 
   5   7  20       64.78       80.07     30.52 o 
   0   8  20       68.39       82.63     18.61 o 
   1   8  20       95.77      121.48     18.06 o 
   2   8  20       10.66        5.39      7.76 o 
   3   8  20      108.47       98.53     15.15 o 
   4   8  20        6.44        3.99     15.76 o 
   0   9  20       16.06       49.88     20.85 o 
   1   9  20       43.40       53.05     17.16 o 
   2   9  20      412.88      413.15     19.44 o 
   3   9  20       39.17       47.20     14.71 o 
   0  10  20      161.60      216.61     49.13 o 
   1  10  20       36.16       28.17     42.81 o 
   2  10  20        9.97       26.27     23.76 o 
   0  11  20       32.77       26.04     31.26 o 
   1   0  21        0.47      -20.85     20.85 o 
   2   0  21       33.45       30.52      8.18 o 
   3   0  21        2.06       22.34      8.18 o 
   4   0  21      369.20      413.85     21.60 o 
   5   0  21      114.14      124.31     26.79 o 
   0   1  21       25.53       44.66     11.90 o 
   1   1  21      187.76      223.98     11.31 o 
   2   1  21       59.79       77.09     10.79 o 
   3   1  21       66.53       78.90      7.50 o 
   4   1  21       45.49       37.22     11.15 o 
   5   1  21       89.73       82.25     14.73 o 
   0   2  21      167.07      190.54     17.12 o 
   1   2  21       38.71       33.78      9.20 o 
   2   2  21       18.19        7.15      7.68 o 
   3   2  21      168.68      165.84     27.91 o 
   4   2  21       84.57       91.09     20.85 o 
   5   2  21      182.59      185.97     17.11 o 
   0   3  21        1.32        3.73     14.14 o 
   1   3  21      521.87      549.49     18.86 o 
   2   3  21       24.30       22.21     11.17 o 
   3   3  21        9.04       23.07      8.42 o 
   4   3  21       35.85       39.88     12.51 o 
   5   3  21      105.34      108.88     32.37 o 
   0   4  21      158.04      175.65     18.61 o 
   1   4  21      610.01      632.97     20.52 o 
   2   4  21       22.75       33.62      9.96 o 
   3   4  21       59.84       88.72     10.01 o 
   4   4  21       89.99      100.11     14.30 o 
   5   4  21      134.21      136.03     18.19 o 
   0   5  21      544.15      574.62     29.03 o 
   1   5  21       63.07       58.10     11.31 o 
   2   5  21      122.74       98.01     22.33 o 
   3   5  21      648.35      575.34     55.07 o 
   4   5  21       44.99       33.49     11.58 o 
   0   6  21       23.10       49.88     15.63 o 
   1   6  21       10.23       14.74     11.97 o 
   2   6  21       13.44       59.23     17.57 o 
   3   6  21      211.61      239.00     17.63 o 
   4   6  21       13.25       22.69     13.23 o 
   0   7  21      215.22      249.36     25.30 o 
   1   7  21      550.60      595.04     27.81 o 
   2   7  21      241.45      221.94     25.61 o 
   3   7  21      434.71      399.80     56.57 o 
   0   8  21       14.22       24.55     20.85 o 
   1   8  21       70.79       86.97     20.48 o 
   2   8  21        1.38       34.25     22.29 o 
   3   8  21       28.02       29.70     22.35 o 
   0   9  21        0.36      -18.61     26.79 o 
   1   9  21      106.35      102.25     25.68 o 
   0   0  22      334.02      259.77     40.19 o 
   1   0  22        9.08       49.88     26.79 o 
   2   0  22      108.93       82.63     33.50 o 
   3   0  22      134.19      141.43     17.87 o 
   4   0  22      256.29      248.61     25.30 o 
   0   1  22     1244.28     1394.12     60.29 o 
   1   1  22      224.71      257.48     23.21 o 
   2   1  22      138.58      153.90     32.87 o 
   3   1  22       55.60       49.54     11.02 o 
   4   1  22       50.10       41.32     23.07 o 
   0   2  22       23.26       29.77     27.54 o 
   1   2  22       34.08       33.83     25.47 o 
   2   2  22      265.84      280.02     56.95 o 
   3   2  22      110.46      107.56     24.19 o 
   4   2  22       79.10       76.81     22.33 o 
   0   3  22       79.15       93.04     17.12 o 
   1   3  22      511.58      532.02     26.42 o 
   2   3  22      286.97      287.66     20.06 o 
   3   3  22       20.67      -12.02     12.02 o 
   4   3  22       19.52       -1.59     14.65 o 
   0   4  22        5.83       14.89     16.38 o 
   1   4  22       21.42       13.92     11.31 o 
   2   4  22      138.69      135.36     39.82 o 
   3   4  22        6.80       20.26     17.69 o 
   0   5  22       44.36       65.51     17.87 o 
   1   5  22        9.61        2.79     18.99 o 
   2   5  22      107.93      147.77     15.00 o 
   3   5  22       93.45      135.47     18.46 o 
   0   6  22       71.87       35.74     23.06 o 
   1   6  22       92.35       89.63     15.89 o 
   2   6  22       73.02       72.39     16.62 o 
   0   7  22      448.28      445.11     37.97 o 
   1   7  22       37.22       72.37     16.45 o 
   2   0  23       51.16      125.05     38.69 o 
   1   1  23       21.99      116.11     37.23 o 
   2   1  23      311.77      380.57     37.94 o 
   1   2  23       16.00       38.69     34.25 o 
   2   2  23       10.65       72.19     46.89 o 
   2   3  23      118.47      227.02     47.64 o 
                                                 
